# Supplementary material for: The Expression Dynamics of piRNAs Derived From Male Germline piRNA Clusters and Retrotransposons
Source: Front Cell Dev Biol. 2022 May 11;10:868746. doi: 10.3389/fcell.2022.868746 (PMC9130748; doi:10.3389/fcell.2022.868746)
Supplement: Supplementary file 2 [file Table1.XLSX]

## Sheet: Table S1
Table S1. Expression levels (RPM) of cluser-derived piRNAs
piRNA cluster	cluster_site (mm10)	PSG(RPKM)	SG(RPKM)	LZ_1(RPKM)	LZ_2(RPKM)	LZ_ave.(RPKM)	PD(RPKM)	RS(RPKM)	P11_LZ(RPKM)	P16_LZ(RPKM)	K-means_cluster	Group
cluster20	chr1_132018189_132032284	55.842	318.344	98.0484	198.568	148.308	1.8704	2.0699	436.53	128.09	1	early
cluster26	chr1_156641140_156648249	47.1543	563.425	192.873	294.69	243.781	6.304	5.7286	724.76	252.66	1	early
cluster29	chr1_160999837_161068427	51.0469	118.529	54.1246	59.2577	56.6912	1.9239	2.3364	220.53	85.6	1	early
cluster31	chr1_165865551_165871527	49.2642	172.704	67.0602	100.554	83.8072	3.3525	5.1542	232.93	74.86	1	early
cluster55	chr10_76040085_76041934	25.214	80.3569	53.7424	65.6581	59.7003	42.185	20.0148	94.07	92.38	1	early
cluster91	chr11_69662571_69672340	34.6144	168.132	85.3443	164.726	125.035	1.6597	2.2285	146.71	63.29	1	early
cluster111	chr11_106055710_106057628	10.6345	492.766	149.64	161.882	155.761	31.8064	54.8753	631.57	255.59	1	early
cluster120	chr12_4107038_4109937	6.0318	180.097	99.4194	125.02	112.22	18.2287	13.0234	251.79	127.25	1	early
cluster137	chr13_41635005_41640481	5.3229	108.301	42.3286	50.0322	46.1804	13.2623	14.4945	87.72	41.73	1	early
cluster192	chr15_102433552_102435093	11.3438	308.695	112.065	164.722	138.394	16.9274	41.2055	234.62	87.26	1	early
cluster216	chr17_34950996_34959169	287.471	132.97	83.2887	114.498	98.8932	3.2739	4.3668	371.14	120.04	1	early
cluster218	chr17_39842998_39848201	3067.75	4311.56	2250.54	2170.53	2210.53	83.444	17.4179	7247.22	2129.93	1	early
cluster237	chr19_9982739_9984993	380.097	1350.8	343.585	537.606	440.596	16.7781	9.9834	1635.37	753.97	1	early
cluster263	chr2_122375455_122378062	1663.37	1126.25	97.4143	128.207	112.811	0.7582	0.9654	2054.98	925.81	1	early
cluster295	chr3_95182833_95188901	45.1548	437.666	142.271	258.668	200.47	3.7796	4.2707	581.08	186.53	1	early
cluster330	chr4_149176743_149178695	10.4493	116.951	58.968	83.5117	71.2399	30.2402	25.6328	58.72	55.72	1	early
cluster387	chr6_120890348_120892428	30.8208	127.498	55.5078	93.189	74.3484	28.6969	26.5472	115.76	72.74	1	early
cluster421	chr7_75763941_75780723	166.935	404.584	81.4127	197.376	139.394	0.7069	0.353	401.15	128.45	1	early
cluster472	chr8_117205882_117214912	97.8138	202.929	119.55	233.436	176.493	52.9444	65.01	406.19	178.98	1	early
cluster495	chr9_64174883_64178488	86.507	609.787	450.07	477.433	463.751	7.7869	8.0914	112.48	44.24	1	early
cluster2	chr1_57352076_57362611	0.2767	6.5877	17.0056	15.5801	16.2929	58.2317	104.489	6.85	17.54	2	late
cluster28	chr1_160969045_160972140	4.7083	21.3055	15.8138	24.2551	20.0344	17.9688	38.893	22.46	12.94	2	late
cluster36	chr10_18796506_18862320	0.0443	1.249	9.8254	8.3312	9.0783	34.4378	55.2177	0.09	8.16	2	late
cluster41	chr10_56504646_56507884	0	0.4559	5.3959	4.1488	4.77235	24.583	38.5477	0	4.35	2	late
cluster47	chr10_66698828_66706166	0	1.6098	25.8959	16.1201	21.008	41.9609	34.9941	0	30.6	2	late
cluster52	chr10_71366061_71383698	0.9917	5.5817	4.1932	3.6749	3.93405	8.0945	12.1423	3.36	3.66	2	late
cluster62	chr10_84488363_84494936	4.4347	2.6208	37.9238	28.5771	33.2505	17.025	7.2996	5.12	52.15	2	late
cluster64	chr10_85738527_85747985	0	1.6133	14.6713	10.7523	12.7118	26.5636	11.493	0	10.22	2	late
cluster67	chr10_86566009_86624455	0.1995	2.8636	32.5028	23.3341	27.9184	83.0256	81.0221	0.03	20.37	2	late
cluster80	chr11_5528855_5542201	4.3686	6.9705	4.8649	6.8897	5.8773	9.1757	15.3691	11.81	7.43	2	late
cluster106	chr11_100458950_100463785	9.0427	59.4449	24.9867	26.316	25.6514	34.729	65.418	46.97	23.12	2	late
cluster115	chr11_108418135_108424735	0.4417	2.7592	10.1172	8.6219	9.36955	38.1046	64.7767	0.74	9.55	2	late
cluster138	chr13_49889127_49892648	1.6555	15.2344	21.5909	20.4984	21.0447	56.8187	92.4736	9.81	16.01	2	late
cluster140	chr13_50292710_50309518	0.1734	0.9664	6.872	7.289	7.0805	9.4662	11.4635	0.55	8.25	2	late
cluster142	chr13_50506427_50518421	0.243	1.9288	17.2047	12.5648	14.8848	27.4097	40.1049	0.59	14.54	2	late
cluster143	chr13_50559261_50569969	1.6334	0.6895	8.9491	8.2916	8.62035	10.0204	12.1569	0.95	11.27	2	late
cluster148	chr13_52098569_52124108	0.2283	2.7562	26.7786	19.0032	22.8909	53.3404	47.889	0.07	27.96	2	late
cluster157	chr14_8369685_8379706	0.2909	0.3438	5.5204	2.1558	3.8381	8.55	5.3646	0	5.85	2	late
cluster161	chr14_24336989_24369617	2.055	1.8707	15.1361	12.8881	14.0121	63.0516	90.0802	0.03	9.28	2	late
cluster162	chr14_24409807_24429600	0	1.7657	16.63	12.3264	14.4782	32.2012	34.502	0.09	12.81	2	late
cluster167	chr14_32503236_32512769	0.9174	0.2582	2.3552	1.3818	1.8685	8.4622	21.7022	0.05	2.52	2	late
cluster168	chr14_44760309_44780099	0.1473	2.0395	13.0358	11.423	12.2294	44.1759	62.8927	0.04	17.68	2	late
cluster169	chr14_44935498_44952718	0.1693	2.3725	18.0191	19.1254	18.5723	69.2097	89.6	0	16.62	2	late
cluster179	chr15_73096330_73188360	0.5702	4.049	8.874	9.4337	9.15385	16.546	21.7486	4.26	9.87	2	late
cluster182	chr15_79825245_79966408	3.862	1.3286	5.9625	3.9477	4.9551	10.4705	9.4092	1.97	5.52	2	late
cluster187	chr15_88956541_88985341	1.0122	4.0849	4.3041	5.8825	5.0933	8.4633	12.0797	4.07	6.46	2	late
cluster191	chr15_100576005_100582631	4.3992	19.1642	18.7054	25.1281	21.9168	39.1486	41.5922	24.79	41.32	2	late
cluster255	chr2_37571238_37578311	11.1274	28.6695	39.7428	46.7452	43.244	32.4446	37.1215	28.48	45.31	2	late
cluster267	chr2_151141496_151157441	4.0222	2.377	20.4543	15.5157	17.985	78.8853	122.623	0.06	19.14	2	late
cluster268	chr2_151248754_151292889	0.1982	0.3346	3.021	2.2268	2.6239	7.0998	9.6209	0.1	2.5	2	late
cluster269	chr2_151321183_151331527	0.8454	2.0937	21.7053	17.8035	19.7544	73.4645	112.102	0.09	18.7	2	late
cluster270	chr2_151402908_151416848	1.2547	1.3771	10.4859	10.3384	10.4122	31.6592	41.2424	0.22	9.95	2	late
cluster286	chr3_20455371_20489099	0.0864	0.2189	1.4344	1.6249	1.52965	8.3602	21.3234	0	0.42	2	late
cluster318	chr4_123891030_123896404	0.5424	1.8316	10.8745	8.1375	9.506	38.359	65.7743	0.91	15.23	2	late
cluster340	chr5_101833306_101851443	0.1607	1.0856	3.9372	4.053	3.9951	18.708	34.5817	1.03	5.6	2	late
cluster376	chr6_83769302_83771235	12.0594	11.1991	12.4481	11.1716	11.8099	25.834	52.9946	16.03	18.16	2	late
cluster380	chr6_85969574_86003553	1.3727	3.274	20.4714	17.2685	18.8699	63.4428	71.9799	1.5	25.69	2	late
cluster381	chr6_87945372_87993918	2.282	6.53	50.5487	44.0384	47.2935	59.1051	50.3999	0.73	70.21	2	late
cluster391	chr6_128423198_128491306	2.8679	3.7438	7.7781	7.7875	7.7828	16.067	22.7136	5.63	11.19	2	late
cluster418	chr7_73096412_73105100	0.3355	4.5322	28.5195	17.1028	22.8111	65.5121	89.6258	0	25.45	2	late
cluster434	chr7_125350315_125364220	0.4193	0.354	3.321	1.7053	2.51315	10.1436	17.6376	0	4.3	2	late
cluster435	chr7_127022138_127025389	14.3437	9.9904	34.3457	28.115	31.2304	29.9978	15.9404	10.08	45.71	2	late
cluster444	chr8_25156132_25169234	1.1125	8.5279	5.6445	7.7218	6.68315	6.8414	10.4557	12	8.38	2	late
cluster449	chr8_37093698_37105065	0	1.429	13.969	10.0592	12.0141	88.7011	107.668	0	7.35	2	late
cluster452	chr8_66512750_66519062	1.8472	7.8754	18.0408	30.6768	24.3588	9.4804	8.0706	8.84	28.6	2	late
cluster470	chr8_111003593_111020673	3.4136	46.5999	40.1486	51.1671	45.6578	33.1635	24.5823	53.64	59.44	2	late
cluster482	chr9_3181783_3199792	0.1619	0.738	4.6529	4.3159	4.4844	15.3348	16.834	0.54	4.68	2	late
cluster488	chr9_51821038_51909405	0.1979	1.2924	1.3334	1.2255	1.27945	5.821	13.5475	0.61	0.38	2	late
cluster490	chr9_54250064_54299493	0.059	1.4241	12.2276	9.7228	10.9752	35.9827	41.3435	0.01	15.67	2	late
cluster509	chr9_122777422_122805277	0.1047	0.6185	5.198	3.2917	4.24485	7.979	7.5554	0.29	6.23	2	late
cluster19	chr1_127482540_127488234	4.6073	37.2539	12.9665	17.3499	15.1582	8.4953	14.3038	41.6	16.98	3	early
cluster42	chr10_61380873_61435073	14.6304	26.4649	15.0677	22.5029	18.7853	12.5016	14.327	31.36	18.39	3	early
cluster61	chr10_83356999_83521028	56.8926	26.4747	7.7139	19.8495	13.7817	0.1881	0.1147	31.85	10.62	3	early
cluster74	chr10_126993006_126998483	11.7083	61.7338	22.1852	44.2512	33.2182	0.4332	0.1352	129.09	58.2	3	early
cluster88	chr11_60774844_60789076	38.918	49.9412	21.0213	40.357	30.6891	2.1025	1.2175	62.66	30.6	3	early
cluster90	chr11_69377617_69402179	7.4774	25.311	8.5666	13.752	11.1593	0.9499	0.6693	25.15	9.92	3	early
cluster92	chr11_72772292_72777808	3.1706	19.0049	3.9231	6.0176	4.97035	3.417	5.047	11.08	6.59	3	early
cluster93	chr11_74831371_74846673	21.7181	10.7116	10.2938	12.7585	11.5261	2.7997	2.0034	19.65	15.39	3	early
cluster104	chr11_97987841_98072713	4.4311	36.4406	4.7676	15.2927	10.0301	0.292	0.6387	11.95	10.19	3	early
cluster132	chr13_23747182_23764136	6.3621	47.0623	15.4484	23.7612	19.6048	0.5598	0.8386	59.42	30.74	3	early
cluster183	chr15_81805892_81830034	5.7962	55.4582	25.5524	37.6628	31.6076	0.6607	0.4233	81.34	31.45	3	early
cluster184	chr15_82354523_82367179	48.601	27.3409	21.1149	34.5986	27.8567	11.9257	8.987	40.93	33.59	3	early
cluster193	chr15_103192108_103243153	8.3955	37.8693	11.4732	22.8046	17.1389	1.7226	2.2138	43.04	15.41	3	early
cluster207	chr17_23808132_23828938	2.6622	28.5552	10.6025	9.7635	10.183	0.1331	0.0783	37.58	12.16	3	early
cluster233	chr18_80222329_80226731	11.2562	38.7944	10.6201	26.6299	18.625	0.2994	0.4373	44.55	19.6	3	early
cluster234	chr19_4777289_4790869	16.9585	39.9065	12.6473	22.3889	17.5181	4.6204	6.7615	38.8	14.97	3	early
cluster258	chr2_91265578_91278989	9.999	4.8447	6.5069	6.2277	6.3673	6.4774	4.7375	11.09	12.15	3	early
cluster261	chr2_119599809_119606464	5.6941	26.6982	9.4424	12.9843	11.2133	2.5352	3.8273	17.36	8.73	3	early
cluster275	chr2_156199224_156216882	33.1836	42.1756	6.6658	14.0853	10.3756	0.2314	0.0755	54.51	19.06	3	early
cluster303	chr4_45387696_45400694	4.7098	40.8222	13.1245	26.2696	19.6971	1.1561	0.9229	68.47	20.47	3	early
cluster306	chr4_56868798_56880924	34.1372	191.754	63.1162	109.723	86.4195	0.337	0.1466	264.04	88.78	3	early
cluster335	chr5_25690390_25704621	2.2533	19.2308	7.7178	11.7006	9.7092	4.8908	5.7133	26.38	13.24	3	early
cluster342	chr5_107900599_107907475	9.3265	57.1921	11.7308	26.1686	18.9497	0.2875	0.3446	54.8	25.82	3	early
cluster348	chr5_115124536_115144453	2.6346	23.2064	13.7662	17.3691	15.5677	3.5873	2.0077	33.15	23.01	3	early
cluster349	chr5_115331991_115347226	5.5491	21.3559	6.5939	7.5746	7.08425	0.1471	0.0875	13.57	6.19	3	early
cluster394	chr7_6572571_6658897	589.679	57.5123	15.0473	52.0491	33.5482	0.058	0.0412	77.19	23.8	3	early
cluster402	chr7_28184462_28195672	27.3047	29.0671	12.4199	18.943	15.6815	1.0936	0.8851	42.42	16.88	3	early
cluster428	chr7_99478776_99486056	41.6424	45.7029	11.1117	13.2449	12.1783	0.1448	0.1831	41.9	13.28	3	early
cluster464	chr8_107012643_107018453	4.0136	63.787	24.4393	39.1761	31.8077	8.9383	9.5069	76.36	34.73	3	early
cluster475	chr8_120667923_120674133	40.8367	41.7674	12.7278	17.9872	15.3575	0.4457	0.1908	37.29	12.5	3	early
cluster479	chr8_123102599_123178081	2.4332	29.6135	17.0342	24.3475	20.6908	0.4873	0.5043	40.2	13.49	3	early
cluster481	chr8_124893207_124908824	4.2933	20.3923	8.6485	13.2266	10.9375	4.2373	4.6089	19	12.61	3	early
cluster492	chr9_61913455_61922987	2.4465	93.2042	20.7495	27.1143	23.9319	0.0277	0.0466	111.44	40.63	3	early
cluster1	chr1_34925525_34955321	0.1957	0.0661	0.0816	0.0531	0.06735	0.0177	0.0099	0.13	0.13	4	low expression
cluster3	chr1_57461273_57489818	0	0	0	0	0	0	0	0.02	0	4	low expression
cluster6	chr1_88324259_88342922	0.1562	0	0	0.0282	0.0141	0	0	0	0	4	low expression
cluster8	chr1_91469226_91472200	0	0.1655	0	0	0	0	0	0.3	0.08	4	low expression
cluster10	chr1_91606186_91625754	0.8939	0.3773	0.0532	0.2154	0.1343	0.0539	0.0151	0.09	0.15	4	low expression
cluster12	chr1_93058515_93063238	0	0.2084	0	0.0558	0.0279	0	0	0	0	4	low expression
cluster13	chr1_93869670_93888273	0	0	0.0062	0	0.0031	0	0	0	0	4	low expression
cluster15	chr1_118528175_118528297	0	0	0	0	0	0	0	0	0	4	low expression
cluster16	chr1_118696975_118754193	0	0.0086	0.0202	0.0046	0.0124	0	0	0.01	0	4	low expression
cluster18	chr1_125243922_125247010	0	0	0	0	0	0	0	0	0	4	low expression
cluster21	chr1_132076648_132100615	0	0.0205	0.0338	0.033	0.0334	0.0055	0	0.17	0	4	low expression
cluster22	chr1_133200168_133208813	1.686	0.3416	0.174	0.2438	0.2089	0	0	0.51	0.14	4	low expression
cluster24	chr1_134834830_135036116	0.1159	0.203	0.115	0.1649	0.13995	0.019	0.0088	0.25	0.12	4	low expression
cluster27	chr1_156651526_156743073	0.7006	2.1777	0.7864	1.0361	0.91125	0.0331	0.0388	2.98	1.13	4	low expression
cluster30	chr1_161096375_161128281	0	0.0463	0.0617	0.033	0.04735	0.0041	0	0.14	0.07	4	low expression
cluster32	chr1_170286886_170308866	0.1326	0.7838	0.3054	0.3117	0.30855	0.006	0.0202	1.15	0.37	4	low expression
cluster34	chr1_182142300_182230471	1.9839	0.0223	0.0131	0.009	0.01105	0.0015	0	0.05	0.01	4	low expression
cluster39	chr10_42213236_42308146	0.7986	0.4564	0.1976	0.5441	0.37085	0.0042	0	1.08	0.31	4	low expression
cluster43	chr10_61495882_61520189	0.2399	0.0405	0.0476	0.0325	0.04005	0.0054	0	0.26	0.07	4	low expression
cluster48	chr10_66747290_66765527	0.1599	0.054	0.0254	0.0144	0.0199	0.0506	0.0081	0.02	0.03	4	low expression
cluster49	chr10_66765683_66776083	0	0	0.1558	0.1267	0.14125	0.1394	0.1139	0.04	0.17	4	low expression
cluster53	chr10_71412360_71453329	0.4981	0.012	0.0085	0.0064	0.00745	0	0.0036	0.03	0.04	4	low expression
cluster56	chr10_76051684_76061998	0.2826	0.0477	0.0112	0.0255	0.01835	0	0	0	0	4	low expression
cluster66	chr10_85781507_85814696	0	0.0445	0.1255	0.1667	0.1461	0.282	0.2767	0.05	0.15	4	low expression
cluster70	chr10_94706658_94721388	0.1979	0.3007	0.2279	0.161	0.19445	0.0268	0.0402	0.21	0.02	4	low expression
cluster75	chr10_127012804_127034067	0.1371	0.2778	0.2504	0.2974	0.2739	0.0062	0	0.31	0.29	4	low expression
cluster77	chr10_127701306_127735155	0.4306	0.0291	0.1026	0.0856	0.0941	0.0273	0.0263	0.05	0.07	4	low expression
cluster85	chr11_50909674_50913804	0	0	0.056	0.0638	0.0599	0.0319	0.0359	0	0.06	4	low expression
cluster102	chr11_97407551_97443765	0.7245	0.6796	0.2301	0.3856	0.30785	0.0255	0.045	0.67	0.36	4	low expression
cluster107	chr11_100502348_100518006	1.6756	0.3772	0.133	0.1851	0.15905	0	0	0.42	0.16	4	low expression
cluster109	chr11_103469550_103498920	0	0.1006	0.0433	0.0269	0.0351	0.0135	0.0555	0.06	0.03	4	low expression
cluster112	chr11_106082102_106104546	0.5196	0.5044	0.2166	0.2348	0.2257	0.0059	0	0.85	0.2	4	low expression
cluster114	chr11_108039235_108044939	1.022	0.2589	0.1217	0.2771	0.1994	0	0	0.62	0.04	4	low expression
cluster116	chr11_108462799_108470649	0	0.0627	0.0295	0.0671	0.0483	0	0	0.06	0.09	4	low expression
cluster123	chr12_81897098_81963309	0.0881	0.2156	0.1853	0.1114	0.14835	0.008	0.0089	0.38	0.12	4	low expression
cluster126	chr12_99216104_99293125	0.1136	0.1981	0.0811	0.0889	0.085	0.0017	0	0.2	0.09	4	low expression
cluster129	chr13_21588024_21590928	0	0	0	0.0907	0.04535	0	0	0	0	4	low expression
cluster133	chr13_23848071_23848818	0	0	0	0	0	0	0	0	0	4	low expression
cluster136	chr13_25071887_25104708	0	0.03	0.0106	0	0.0053	0.012	0	0.01	0.02	4	low expression
cluster139	chr13_49897593_49978564	0.18	0.0061	0.01	0.0228	0.0164	0	0.0073	0.03	0.02	4	low expression
cluster141	chr13_50350896_50400232	0.1773	0.0698	0.556	0.2937	0.42485	1.0073	2.2815	0.04	0.25	4	low expression
cluster144	chr13_50584425_50678359	0.4345	0.1572	0.637	0.7097	0.67335	0.6666	0.5345	0.12	0.96	4	low expression
cluster146	chr13_50988511_51017020	0.1023	0.1554	0.0122	0.0185	0.01535	0	0	0.11	0.01	4	low expression
cluster149	chr13_52179612_52207036	0.5315	0.0179	0.0127	0	0.00635	0	0	0.02	0.06	4	low expression
cluster151	chr13_53481502_53542373	0.1437	0.0728	0.0171	0.0736	0.04535	0.0022	0.0024	0.06	0.02	4	low expression
cluster152	chr13_55197060_55226796	1.4706	1.4733	1.047	0.9481	0.99755	0.0842	0.0249	1.25	0.68	4	low expression
cluster159	chr14_21656829_21684080	0.214	1.2283	0.395	0.5221	0.45855	0.0097	0.0217	1.54	0.52	4	low expression
cluster163	chr14_26068031_26116129	0	0	0	0	0	0	0	0	0	4	low expression
cluster164	chr14_26323700_26355852	1.1787	0.0153	0.0216	0.0328	0.0272	0.0123	0.0184	0.01	0	4	low expression
cluster165	chr14_26398854_26415863	0	0.6945	0.313	0.4957	0.40435	0.0388	0.0087	0.29	0.19	4	low expression
cluster166	chr14_29025207_29093461	0	0.0361	0.0102	0.0077	0.00895	0	0	0.03	0.04	4	low expression
cluster170	chr14_46455910_46487737	0	0.0155	0	0.0662	0.0331	0	0	0	0	4	low expression
cluster171	chr14_46624620_46648615	0	0	0.0096	0.0439	0.02675	0	0.0185	0	0	4	low expression
cluster174	chr14_66476328_66614589	0.0211	0.0036	0.0059	0.0038	0.00485	0.001	0.0021	0.02	0.01	4	low expression
cluster195	chr16_16982986_17013888	0.3774	0.3504	0.1461	0.0853	0.1157	0	0.0048	0.32	0.09	4	low expression
cluster197	chr16_17320116_17349960	0.0977	0.3629	0.159	0.5385	0.34875	0	0.0397	0.1	0.04	4	low expression
cluster198	chr16_17538496_17573962	1.3974	0.3053	0.1762	0.2526	0.2144	0	0.0042	0.27	0.16	4	low expression
cluster200	chr16_24478182_25077312	0.1216	1.2521	0.5571	0.902	0.72955	0.0031	0.0072	1.3	0.45	4	low expression
cluster201	chr16_44045546_44060536	0.5834	0.2627	0.1081	0.2109	0.1595	0.0264	0.0099	0.38	0.2	4	low expression
cluster206	chr17_22929668_22954367	0	0	0	0	0	0	0	0	0	4	low expression
cluster214	chr17_28265862_28309396	1.8081	0.2374	0.226	0.3147	0.27035	0.0121	0.0068	0.97	0.41	4	low expression
cluster221	chr17_49786028_49787269	0	0	0	0	0	0.1061	0	0	0	4	low expression
cluster222	chr17_50911416_50921299	0	0.249	0.1522	0.08	0.1161	0	0.015	0.63	0.05	4	low expression
cluster225	chr17_66651206_66676153	0.1169	0	0	0	0	0.0106	0	0.11	0	4	low expression
cluster228	chr17_79824742_79845904	0	0.0465	0.0109	0	0.00545	0	0	0.04	0.01	4	low expression
cluster229	chr17_84065037_84123460	0.3992	0.0337	0.0158	0.0496	0.0327	0	0.0025	0.05	0.02	4	low expression
cluster230	chr18_60718779_60782939	1.0451	1.4807	0.5989	0.9322	0.76555	0.0205	0.0439	2.4	1	4	low expression
cluster232	chr18_67100872_67118664	0.1638	0	0.039	0.0444	0.0417	0.1852	0.4079	0	0.13	4	low expression
cluster238	chr19_9990148_9992537	0	0.206	0.0969	0	0.04845	0	0.062	0.19	0.21	4	low expression
cluster243	chr19_37264019_37273212	0.3171	1.0708	0.7679	0.5732	0.67055	0.8746	1.2887	0.63	0.38	4	low expression
cluster248	chr2_22587399_22590120	0	0.3617	0.085	0.2904	0.1877	0	0.0544	0.33	0.09	4	low expression
cluster250	chr2_26132062_26341241	2.1184	0.4683	0.2861	0.3665	0.3263	0.0195	0.0127	0.97	0.4	4	low expression
cluster252	chr2_28855812_28873852	0.3232	0.2456	0.1155	0.073	0.09425	0	0.0082	0.2	0.1	4	low expression
cluster256	chr2_37603387_37736881	0.1747	0.3835	0.4066	0.3099	0.35825	0.0247	0.0189	0.2	0.08	4	low expression
cluster262	chr2_120826883_120849432	0	0.0437	0.0924	0.0584	0.0754	0.0058	0.0066	0.14	0.12	4	low expression
cluster265	chr2_127826148_127838006	0.7375	0.9132	0.3611	0.4666	0.41385	0	0	0.45	0.17	4	low expression
cluster273	chr2_154570778_154673651	0.7085	0.6699	0.2059	0.3176	0.26175	0.0051	0.0115	0.94	0.38	4	low expression
cluster276	chr2_156330952_156444246	0.9521	0.2955	0.1461	0.2233	0.1847	0.0431	0.085	0.41	0.22	4	low expression
cluster285	chr3_20109438_20213071	0.0563	1.178	0.3998	0.4475	0.42365	0.0127	0.01	4.81	1.29	4	low expression
cluster287	chr3_32042837_32073709	0	0.0159	0	0	0	0	0	0.01	0	4	low expression
cluster288	chr3_34534003_34586656	0	0.0187	0.0088	0.015	0.0119	0.0075	0.0028	0.05	0.02	4	low expression
cluster290	chr3_50940925_50967618	0	0	0	0.0296	0.0148	0	0	0.08	0.06	4	low expression
cluster294	chr3_94900279_94936498	0.4025	0.0951	0.0447	0.0509	0.0478	0.0073	0	0.09	0.08	4	low expression
cluster298	chr3_124108978_124136887	0.1045	0	0	0	0	0	0	0.05	0	4	low expression
cluster304	chr4_56721166_56728415	0	0.0679	0.016	0	0.008	0	0	0.06	0	4	low expression
cluster307	chr4_57275348_57283084	0	0	0	0	0	0	0	0.06	0	4	low expression
cluster311	chr4_62395270_62414014	1.0887	0.4989	0.1544	0.253	0.2037	0.0141	0.0237	0.21	0.28	4	low expression
cluster313	chr4_94454824_94506296	0	0.1434	0.0742	0.0512	0.0627	0.0077	0.0259	0.08	0.05	4	low expression
cluster315	chr4_108349914_108392595	1.8442	0.0807	0.0325	0.1235	0.078	0	0	0.19	0.06	4	low expression
cluster316	chr4_108402427_108475763	0.4373	0.1745	0.0616	0.0683	0.06495	0.0054	0.0081	0.09	0.05	4	low expression
cluster319	chr4_124008564_124016906	0.3494	0	0.0139	0	0.00695	0	0	0	0.06	4	low expression
cluster320	chr4_124067022_124071540	0	0	0	0	0	0	0	0	0	4	low expression
cluster322	chr4_132922926_133008600	0.5785	0.2356	0.0878	0.1046	0.0962	0.0031	0.0052	0.25	0.09	4	low expression
cluster326	chr4_135696146_135717630	0.6785	0.2291	0.0377	0.1349	0.0863	0	0.0138	0.14	0.13	4	low expression
cluster327	chr4_135910634_135914037	0	0	0.034	0	0.017	0.0387	0	0	0	4	low expression
cluster328	chr4_136753602_136838621	0.3429	0.1042	0.0395	0.0465	0.043	0	0.0035	0.14	0.08	4	low expression
cluster337	chr5_38303241_38323379	0.8686	0.0244	0.023	0.0131	0.01805	0	0	0.07	0.09	4	low expression
cluster338	chr5_67504253_67540224	0.081	0.0411	0.0129	0.0146	0.01375	0	0.0041	0.05	0.06	4	low expression
cluster341	chr5_102021676_102258649	0.1722	0.0561	0.0283	0.0411	0.0347	0.0017	0.0056	0.04	0.02	4	low expression
cluster345	chr5_114126109_114182768	0.8233	0.8514	0.1859	0.2465	0.2162	0	0.0052	0.91	0.24	4	low expression
cluster347	chr5_115017529_115042597	0.1163	0.6676	0.2216	0.3574	0.2895	0.0053	0	0.49	0.2	4	low expression
cluster353	chr5_130336088_130346281	0.572	0.6278	0.5109	0.5169	0.5139	0.0129	0.0291	0.96	0.17	4	low expression
cluster357	chr5_135340407_135355115	0.5946	1.3052	0.7948	0.6986	0.7467	0.0896	0.0201	2.71	0.82	4	low expression
cluster359	chr5_137110388_137128355	1.7848	0.9315	0.335	0.3813	0.35815	0	0	1.33	0.45	4	low expression
cluster364	chr5_143363484_143391751	0.5157	0.1567	0.0123	0.0559	0.0341	0.0047	0.0052	0.08	0.07	4	low expression
cluster366	chr5_144265720_144275938	0.2853	0.3372	0.068	0.1547	0.11135	0	0	0.22	0.22	4	low expression
cluster371	chr5_150324267_150365785	0.0702	0.0237	0.0084	0.019	0.0137	0.0032	0	0.04	0.03	4	low expression
cluster375	chr6_83560276_83574677	0	0.1709	0.2893	0.183	0.23615	0.2471	0.3702	0.31	0.36	4	low expression
cluster377	chr6_85095751_85110430	0.5958	0.1341	0.1892	0.1795	0.18435	0.4131	0.7466	0.09	0.1	4	low expression
cluster382	chr6_88708822_88828050	0.0734	1.2427	0.7756	0.8685	0.82205	0.9044	0.7217	2.06	1.27	4	low expression
cluster383	chr6_92075891_92157547	0.2142	0.3858	0.387	0.5034	0.4452	0.1679	0.0653	0.4	0.41	4	low expression
cluster385	chr6_116322420_116393932	0.3669	1.0738	0.539	0.9137	0.72635	0.0147	0.0083	1.75	0.57	4	low expression
cluster386	chr6_120820610_120877240	0.6178	0.6693	0.2964	0.5397	0.41805	0.0978	0.0445	0.88	0.46	4	low expression
cluster400	chr7_23307815_23315895	2.1646	0	0	0	0	0	0	0	0	4	low expression
cluster406	chr7_31198182_31217006	0	0.1046	0.0369	0.028	0.03245	0.007	0.0157	0.16	0.01	4	low expression
cluster414	chr7_60264026_60290287	0	0	0	0	0	0	0	0	0	4	low expression
cluster417	chr7_71157723_71210248	0	0.0281	0.0044	0.01	0.0072	0	0	0.07	0	4	low expression
cluster422	chr7_77145582_77180956	0	0.0139	0	0	0	0	0	0.04	0.01	4	low expression
cluster423	chr7_77181136_77237732	0	0	0	0.0047	0.00235	0	0	0	0.01	4	low expression
cluster424	chr7_80369198_80418152	0.4764	0.2614	0.156	0.1991	0.17755	0.0377	0.0151	0.25	0.2	4	low expression
cluster425	chr7_81045289_81087842	0.0685	0	0.0245	0.0124	0.01845	0	0	0.08	0.01	4	low expression
cluster426	chr7_81087967_81110267	0	0	0.0208	0.0118	0.0163	0	0	0.1	0	4	low expression
cluster427	chr7_83037742_83050808	0	0	0	0	0	0	0.0113	0.1	0.02	4	low expression
cluster430	chr7_107277589_107337791	0.1453	0.0082	0.0173	0.035	0.02615	0.0066	0.0098	0.05	0.02	4	low expression
cluster432	chr7_120504795_120608005	1.2429	0.0334	0.0292	0.0383	0.03375	0.0064	0.01	0.05	0.02	4	low expression
cluster438	chr7_132622063_132669991	0.1217	0.2773	0.0652	0.1154	0.0903	0	0.0031	0.2	0.09	4	low expression
cluster439	chr7_140052450_140192991	0.5601	0.2697	0.1062	0.225	0.1656	0.0263	0.0063	0.46	0.19	4	low expression
cluster442	chr8_20375471_20389840	0.8115	0	0	0.0183	0.00915	0	0	0	0	4	low expression
cluster443	chr8_24799479_24848807	0.2364	0	0.0469	0.032	0.03945	0.0534	0.0841	0.03	0.04	4	low expression
cluster445	chr8_26937612_26940824	0	0	0	0	0	0	0.0461	0	0	4	low expression
cluster447	chr8_36683471_36689492	0.9682	0	0	0	0	0	0	0	0	4	low expression
cluster448	chr8_36698434_36700045	0	0	0	0	0	0	0	0	0	4	low expression
cluster451	chr8_66106647_66114109	0	0	0	0	0	0	0	0	0	4	low expression
cluster453	chr8_69356235_69369805	0.2148	0.3265	0.0682	0.1165	0.09235	0	0	0.23	0.07	4	low expression
cluster459	chr8_91824230_91829187	0	0	0	0	0	0	0	0.18	0	4	low expression
cluster461	chr8_93044712_93062148	0	0	0	0	0	0	0	0	0	4	low expression
cluster463	chr8_103982981_104030579	0	0.0103	0.0146	0.0498	0.0322	0	0	0.03	0.02	4	low expression
cluster465	chr8_109361420_109372520	0	0.0887	0.0104	0.0237	0.01705	0	0	0	0.04	4	low expression
cluster466	chr8_109752436_109767227	0	0.0333	0.0469	0.0178	0.03235	0	0	0.06	0.03	4	low expression
cluster469	chr8_110640409_110668946	0.5108	0.3105	0.1014	0.2308	0.1661	0.0046	0.0052	0.37	0.11	4	low expression
cluster478	chr8_122520898_122680064	1.392	0.7577	0.3178	0.3625	0.34015	0.0099	0.0037	1.1	0.4	4	low expression
cluster480	chr8_124528109_124535586	0.7797	0.3291	0.0619	0.0352	0.04855	0	0	0	0.03	4	low expression
cluster484	chr9_27357383_27415868	0.0498	0.0505	0.0356	0.0135	0.02455	0	0.0304	0.07	0.01	4	low expression
cluster487	chr9_44349526_44362722	1.1046	0.7087	1.0612	0.7986	0.9299	0.1898	0.0561	1.41	1.37	4	low expression
cluster491	chr9_54299615_54327308	0	0.0533	0.0585	0.0285	0.0435	0.2094	0.2567	0.03	0.1	4	low expression
cluster493	chr9_61963086_61964342	0	0	0	0	0	0	0	0	0	4	low expression
cluster497	chr9_67782587_67809572	0.108	0.073	0.2659	0.2539	0.2599	0.1807	0.2744	0.02	0.32	4	low expression
cluster498	chr9_98274346_98286589	0.7143	0.6433	2.023	1.9368	1.9799	1.3674	0.7258	0.61	9.92	4	low expression
cluster500	chr9_106732311_106833402	0.3172	0.2824	0.1065	0.1016	0.10405	0.0013	0.0015	0.28	0.11	4	low expression
cluster505	chr9_114341315_114355728	0	0.0342	0.6263	0.8409	0.7336	2.0853	1.2947	0.03	1.29	4	low expression
cluster508	chr9_119505384_119525924	0	0.1678	0.0451	0.1539	0.0995	0	0	0.73	0.35	4	low expression
cluster7	chr1_91403084_91405992	3.0066	45.3502	404.286	296.547	350.416	777.42	607.915	0.61	473.42	5	late
cluster9	chr1_91544212_91559101	2.3495	22.0836	43.4834	49.1405	46.312	86.5162	103.129	22.22	60.81	5	late
cluster11	chr1_92981689_92997036	0	11.482	102.207	68.1378	85.1722	288.48	392.7	0.17	100.75	5	late
cluster17	chr1_125174969_125177249	1.2781	14.459	110.72	76.239	93.4794	396.814	498.416	0.39	64.95	5	late
cluster37	chr10_20310685_20312255	22.2689	7.2068	32.3433	34.5501	33.4467	102.794	143.018	7.89	31.02	5	late
cluster44	chr10_62652814_62689463	0.7159	14.5863	137.853	89.4417	113.647	251.862	267.663	0.92	190.91	5	late
cluster46	chr10_66672214_66698101	1.1261	10.7623	175.233	94.7364	134.985	303.768	253.127	0.02	116.02	5	late
cluster54	chr10_75837677_75883199	2.8178	25.9627	273.901	199.998	236.95	367.618	293.131	1.51	279.21	5	late
cluster65	chr10_85748622_85767625	0.1534	9.5062	131.572	85.837	108.705	186.484	165.356	0.23	136.08	5	late
cluster69	chr10_94674110_94677078	0	23.5432	94.7699	93.4495	94.1097	290.741	411.753	9.84	95.39	5	late
cluster76	chr10_127688232_127700688	19.1908	39.4371	59.5115	63.2859	61.3987	162.021	216.356	38.46	61.93	5	late
cluster86	chr11_50940950_50943561	0	6.0307	55.1243	47.008	51.0662	206.625	294.574	0	57.48	5	late
cluster108	chr11_103424155_103449779	1.0239	32.6952	378.599	280.432	329.516	505.933	407.146	0.54	383.66	5	late
cluster113	chr11_107993695_107997826	0	48.9632	419.387	304.107	361.747	1122.81	1531.96	1.29	403.21	5	late
cluster125	chr12_98381903_98454989	0.2792	30.4968	299.573	204.659	252.116	663.359	832.336	0.15	255.27	5	late
cluster128	chr13_21503731_21504987	0	14.8811	98.2482	97.2616	97.7549	303.929	441.264	3.52	50.57	5	late
cluster134	chr13_24905672_24907153	1.9672	4.318	46.1567	37.6918	41.9243	214.821	361.578	0.9	34.55	5	late
cluster145	chr13_50907436_50913196	1.0121	15.722	113.694	86.6703	100.182	309.537	523.126	3.84	69.12	5	late
cluster150	chr13_53394318_53402946	19.2578	40.4458	264.537	231.852	248.195	332.924	281.457	19.09	298.21	5	late
cluster158	chr14_19626847_19652801	2.5834	9.0276	83.823	67.1533	75.4881	180.771	218.161	0.05	77.37	5	late
cluster160	chr14_24082162_24132982	0.4016	54.7744	561.701	465.36	513.53	640.696	509.236	0.88	554.79	5	late
cluster178	chr15_59247157_59313888	0.3058	28.8719	325.367	211.893	268.63	501.31	457.771	0.25	278.1	5	late
cluster180	chr15_74609203_74662086	0.2205	34.5333	406.773	311.178	358.976	496.308	451.027	0.74	343.38	5	late
cluster181	chr15_78642995_78683241	1.159	19.4837	192.804	145.449	169.126	279.857	208.874	0.97	215.12	5	late
cluster185	chr15_83353725_83369944	21.5687	117.904	362.479	310.352	336.416	360.691	250.79	142.24	357.48	5	late
cluster205	chr17_22514269_22518322	0.7191	6.6783	49.6491	29.3774	39.5132	112.317	188.625	0.98	40.02	5	late
cluster210	chr17_27272326_27367267	2.5794	152.075	1770.39	1406.08	1588.23	1290.5	716.87	18.4	1575.84	5	late
cluster220	chr17_49112292_49113419	2.5845	138.337	1694.49	1113.28	1403.88	2592.74	1548.84	9.03	850.11	5	late
cluster224	chr17_66158203_66233604	0.4253	14.5583	168.262	117.794	143.028	247.348	236.222	0.41	181.59	5	late
cluster227	chr17_79335015_79335702	4.2375	8.5858	93.2002	88.0842	90.6422	371.534	570.694	2.57	72.62	5	late
cluster231	chr18_67027653_67100745	1.1168	27.1001	292.447	184.037	238.242	777.484	957.659	0.11	238.38	5	late
cluster242	chr19_37256072_37263754	0.3795	5.0616	28.2767	28.0188	28.1478	154.718	274.628	0.17	22.53	5	late
cluster259	chr2_92541365_92648462	0.5989	29.8115	284.814	255.491	270.152	462.694	480.227	0.85	307.8	5	late
cluster264	chr2_127691911_127703552	0.5008	12.0928	83.621	67.5125	75.5667	215.464	339.435	0.08	99.96	5	late
cluster289	chr3_34867867_34878576	0	10.0197	75.2817	55.7234	65.5025	231.297	317.322	0	71.96	5	late
cluster299	chr3_124400529_124421456	0.1393	6.9858	84.1859	53.8355	69.0107	142.001	142.787	0.13	48.69	5	late
cluster308	chr4_57357133_57364274	0	24.5368	235.943	143.032	189.488	605.354	753.3	0.19	234	5	late
cluster310	chr4_62220564_62239162	0.627	9.925	94.6345	86.5303	90.5824	96.6438	73.5489	3.67	98.97	5	late
cluster312	chr4_94277279_94331620	0.3219	12.2108	121.209	87.3828	104.296	424.884	549.03	0.03	88.98	5	late
cluster317	chr4_123833890_123841817	2.2064	7.7613	66.6604	41.2778	53.9691	282.796	467.175	0	36.84	5	late
cluster325	chr4_135626719_135630117	22.3005	108.038	716.321	601.469	658.895	886.263	794.753	47.42	837.7	5	late
cluster343	chr5_113320060_113375795	1.4123	36.5198	402.564	268.815	335.689	648.108	574.317	0.75	442.41	5	late
cluster346	chr5_114812951_114854969	2.7753	6.6658	67.2192	41.8755	54.5474	145.661	131.236	0.53	78.95	5	late
cluster352	chr5_130151670_130155080	3.4188	24.9662	45.4015	55.6945	50.548	117.258	179.025	23.11	53.73	5	late
cluster356	chr5_135160228_135163875	11.1884	117.261	154.642	163.668	159.155	334.377	518.017	138.87	208.96	5	late
cluster358	chr5_136933868_136936638	6.3126	48.3193	47.3248	46.4977	46.9113	120.886	185.631	53.37	63.64	5	late
cluster365	chr5_143758370_143773096	4.5531	17.3811	138.158	101.766	119.962	229.444	238.381	5.32	137.85	5	late
cluster370	chr5_149782317_149830147	0.5486	41.2586	407.259	257.031	332.145	666.82	638.733	0.41	407.01	5	late
cluster373	chr6_81878153_81910512	0.2703	16.3831	168.167	104.914	136.541	366.764	437.293	0.56	121.96	5	late
cluster378	chr6_85111469_85126022	0.6009	10.8908	110.829	68.7231	89.7758	364.489	527.297	0.43	70.51	5	late
cluster384	chr6_92167770_92171440	46.8555	80.5894	97.015	160.92	128.968	127.411	170.38	135.7	140.34	5	late
cluster389	chr6_127760474_127855745	0.2142	27.0018	303.87	197.294	250.582	536.902	573.165	0.2	278.37	5	late
cluster390	chr6_128154103_128200463	8.678	29.5919	53.077	52.861	52.969	78.5067	78.4074	38.82	72.17	5	late
cluster404	chr7_30133380_30140670	9.5966	126.591	148.795	209.965	179.38	172.691	216.039	120.31	188.07	5	late
cluster413	chr7_52889412_52913377	3.5277	9.1196	77.8608	62.48	70.1704	221.302	302.843	0.15	70.32	5	late
cluster416	chr7_69878822_69954054	0.1938	18.3074	213.083	136.494	174.789	439.642	453.736	0.07	159.68	5	late
cluster419	chr7_73105374_73151416	0.3799	22.6866	230.878	137.131	184.005	553.474	622.729	0.12	227.96	5	late
cluster420	chr7_73771689_73847970	0.5351	35.7822	391.087	267.77	329.429	620.385	571.664	0.42	391.87	5	late
cluster433	chr7_125324953_125349704	0	6.881	57.058	39.6742	48.3661	187.17	250.976	0.16	50.54	5	late
cluster446	chr8_27294996_27296352	0	31.5593	302.195	209.702	255.948	1066.19	1454.79	0.33	262.47	5	late
cluster460	chr8_92189538_92201817	1.6619	66.9832	585.116	495.733	540.424	1099.04	1215.75	2.42	693.47	5	late
cluster462	chr8_93410861_93423307	0.2342	13.8813	114.906	90.729	102.818	250.46	316.863	3.27	120.32	5	late
cluster468	chr8_110118174_110130825	2.0738	12.8783	107.601	61.9148	84.758	348.857	474.167	1.68	80.58	5	late
cluster485	chr9_44145018_44151361	8.7314	198.174	138.111	169.373	153.742	247.344	376.156	232.23	169.4	5	late
cluster489	chr9_54205727_54249599	0.3987	25.3234	227.028	151.511	189.269	705.628	844.283	0.13	208.57	5	late
cluster496	chr9_67684694_67782429	0.5668	43.6971	420.905	334.535	377.72	670.764	652.377	1.32	404.19	5	late
cluster4	chr1_85881337_85893294	24.6239	0	0.0097	0.022	0.01585	0	0.0124	0.11	0.04	6	PSG
cluster14	chr1_100773259_100785938	89.6682	0	0.0091	0.0416	0.02535	0	0	0	0.02	6	PSG
cluster33	chr1_170595890_170602993	52.9395	0	0.0163	0	0.00815	0	0	0.25	0.03	6	PSG
cluster35	chr1_191132246_191144143	58.0721	0	0.0195	0.0886	0.05405	0	0	0.19	0.02	6	PSG
cluster40	chr10_51528085_51533643	44.5775	0	0	0.0474	0.0237	0	0	0.08	0	6	PSG
cluster50	chr10_67669914_67674552	123.176	0	0	0	0	0	0	0.19	0	6	PSG
cluster51	chr10_70324878_70328820	57.6715	0.2497	0	0	0	0	0	0	0.06	6	PSG
cluster71	chr10_95374945_95380766	70.105	0.0846	0.0398	0	0.0199	0	0	0.15	0	6	PSG
cluster73	chr10_121258679_121263756	92.4329	0	0.0228	0.0519	0.03735	0	0	0.17	0	6	PSG
cluster101	chr11_96688733_96696640	70.0455	0.1867	0.0585	0.1666	0.11255	0	0.0187	0.62	0.09	6	PSG
cluster117	chr11_117520741_117527598	84.5958	0	0	0.1537	0.07685	0.0192	0	0.13	0.04	6	PSG
cluster122	chr12_31365898_31372719	32.9058	0.5773	0.0679	0.0772	0.07255	0	0	0.19	0.22	6	PSG
cluster124	chr12_91870632_91880361	24.5694	0	0	0	0	0	0	0.05	0.03	6	PSG
cluster127	chr13_12258963_12273005	30.9328	0.5959	0.2802	0.6755	0.47785	0	0.0105	1.01	0.32	6	PSG
cluster154	chr13_94344343_94348919	79.62	0	0.0253	0	0.01265	0	0	0	0.05	6	PSG
cluster155	chr13_97059015_97066950	25.3478	0.062	0.1021	0.1992	0.15065	0.0166	0	0.56	0.06	6	PSG
cluster173	chr14_65624313_65630981	149.069	0.2214	0.3124	0.079	0.1957	1.0279	1.8655	0	0.22	6	PSG
cluster175	chr14_120436935_120441105	56.6159	0	0	0.0632	0.0316	0.0316	0.0355	0.53	0	6	PSG
cluster176	chr14_122090563_122104920	41.6249	0.5485	0.0161	0.1468	0.08145	0.0275	0.0206	0.22	0.09	6	PSG
cluster177	chr15_36646884_36655267	130.399	0.1761	0.0276	0.22	0.1238	0	0.0177	0.74	0.24	6	PSG
cluster189	chr15_93182506_93189168	89.2593	0.0739	0	0	0	0	0	0.2	0	6	PSG
cluster202	chr16_90519274_90538209	32.1774	0.078	0.1345	0.167	0.15075	0	0	0.54	0.16	6	PSG
cluster203	chr17_5752877_5781010	92.4329	0.3849	0.0741	0.1686	0.12135	0	0	0.52	0.22	6	PSG
cluster217	chr17_35718310_35731890	90.5887	0.2175	0.0085	0.1746	0.09155	0	0	0.2	0.04	6	PSG
cluster219	chr17_48167653_48179513	25.8084	0	0.0098	0.0889	0.04935	0	0	0	0	6	PSG
cluster223	chr17_56619178_56636618	34.6013	0.6774	0.2787	0.4683	0.3735	0.0227	0.034	0.66	0.34	6	PSG
cluster239	chr19_21712563_21724386	31.3136	0.3331	0.0685	0.2897	0.1791	0.0223	0.0251	0.6	0.23	6	PSG
cluster244	chr19_38024624_38031550	49.6627	0.2843	0.0334	0.1902	0.1118	0	0	0.45	0.07	6	PSG
cluster246	chr19_55008816_55016420	96.6039	0	0	0	0	0	0	0.06	0.03	6	PSG
cluster254	chr2_32389995_32396014	36.321	1.063	0.1538	0.4815	0.31765	0.0219	0	0.74	0.25	6	PSG
cluster260	chr2_94261637_94277105	37.5046	0.541	0.3143	1.1072	0.71075	0.0085	0.0096	1.15	0.3	6	PSG
cluster274	chr2_155003383_155008625	93.4163	0	0	0	0	0	0	0	0	6	PSG
cluster282	chr2_172860028_172871122	21.5467	1.4641	0.2817	0.4987	0.3902	0	0	1.2	0.22	6	PSG
cluster293	chr3_94582016_94685101	29.9778	0.0955	0.064	0.0409	0.05245	0.0128	0.0244	0.21	0.06	6	PSG
cluster297	chr3_103238913_103247376	152.933	0	0.0273	0.0311	0.0292	0	0	0.16	0.06	6	PSG
cluster301	chr3_153962771_153968775	46.607	0	0	0	0	0	0	0.29	0.04	6	PSG
cluster302	chr4_33109917_33123895	40.4593	0.0352	0	0	0	0	0	0.03	0	6	PSG
cluster331	chr4_152220932_152235483	29.8509	0.4059	0.3738	0.6337	0.50375	0.0091	0.0712	0.58	0.22	6	PSG
cluster332	chr4_153737304_153758976	26.3652	0.159	0.0214	0.0486	0.035	0	0.0137	0.06	0.03	6	PSG
cluster350	chr5_119292266_119302765	21.9347	0.0469	0.011	0.0251	0.01805	0	0	0.08	0.07	6	PSG
cluster351	chr5_129907360_129921327	29.2205	0.3877	0.1492	0.2075	0.17835	0.0094	0	0.51	0.12	6	PSG
cluster354	chr5_134103047_134114767	29.1014	0.126	0.0494	0.0899	0.06965	0.0112	0	0.15	0.06	6	PSG
cluster355	chr5_134932765_134940862	57.6017	0.7902	0.3573	0.5531	0.4552	0.0326	0	1.53	0.49	6	PSG
cluster372	chr6_28922929_28931932	20.7223	0.0547	0.0129	0.0293	0.0211	0	0	0.05	0	6	PSG
cluster392	chr6_136464257_136471231	68.1297	0.2823	0.1162	0.2267	0.17145	0.0189	0	0.44	0.11	6	PSG
cluster396	chr7_16296733_16309017	26.1042	0.7212	0.1319	0.3646	0.24825	0	0.0121	0.97	0.4	6	PSG
cluster401	chr7_25109180_25112826	40.7688	0.135	0	0.2167	0.10835	0	0.0406	0.12	0	6	PSG
cluster408	chr7_34470479_34478733	41.6733	0	0.014	0	0.007	0.016	0	0.16	0.06	6	PSG
cluster409	chr7_35753293_35765595	35.5446	0.7602	0.2822	0.5354	0.4088	0.0321	0.0843	0.9	0.4	6	PSG
cluster410	chr7_44594503_44613503	33.1414	0.6477	0.2132	0.8875	0.55035	0	0	1.1	0.43	6	PSG
cluster440	chr8_8987234_8992070	117.531	0	0	0	0	0.0273	0	0.73	0	6	PSG
cluster441	chr8_11006025_11013343	55.3677	2.0177	0.6642	2.34	1.5021	0	0	3.81	2.3	6	PSG
cluster450	chr8_47619819_47641341	217.268	0.0915	0.0376	0.0245	0.03105	0.0306	0.0069	0.19	0.1	6	PSG
cluster455	chr8_71496134_71508174	26.6332	0.7767	0.1153	0.2188	0.16705	0.0109	0	0.85	0.21	6	PSG
cluster457	chr8_84563106_84569967	103.665	1.9369	0.5398	1.9967	1.26825	0.0192	0	2.97	0.87	6	PSG
cluster467	chr8_110061202_110069834	59.4353	0.1711	0.0938	0.3052	0.1995	0.0305	0.0343	0.26	0.14	6	PSG
cluster476	chr8_121312586_121328992	20.079	0.03	0.0071	0	0.00355	0	0	0.03	0.02	6	PSG
cluster494	chr9_62748413_62751075	123.709	0.7394	0	0.0989	0.04945	0	0	0	0	6	PSG
cluster502	chr9_107619746_107632959	32.8734	0.9686	1.6818	2.1934	1.9376	0.5786	0.2242	2.01	1.8	6	PSG
cluster25	chr1_156061911_156082625	108.086	14.6856	3.453	5.6857	4.56935	0.0827	0.1144	11.91	3.53	7	PSG
cluster78	chr10_128084145_128090116	48.8173	13.3531	5.6205	7.1475	6.384	0.1545	0.1488	15.2	4.76	7	PSG
cluster84	chr11_48791088_48804263	13.4971	11.731	4.1638	5.6193	4.89155	0.1401	0.0899	12.43	4.56	7	PSG
cluster87	chr11_53754986_53768819	28.8713	2.4552	1.7068	5.1806	3.4437	0.0095	0	4.74	1.45	7	PSG
cluster110	chr11_106027539_106037524	43.2079	9.0209	6.8616	10.2112	8.5364	2.6931	1.7353	10.24	11.02	7	PSG
cluster118	chr11_120618388_120768580	8.7155	4.4606	1.8279	2.4701	2.149	0.029	0.0217	8.32	2.81	7	PSG
cluster131	chr13_23571833_23585613	19.6741	4.6078	1.8813	3.843	2.86215	0.0191	0.0215	10.6	4.83	7	PSG
cluster186	chr15_88861322_88869167	27.4965	1.7567	1.2244	1.209	1.2167	0.8065	0.453	2.14	2.74	7	PSG
cluster199	chr16_22778645_22785094	63.2793	2.6711	0.8255	2.5327	1.6791	0	0.023	1.85	1.11	7	PSG
cluster211	chr17_27553125_27562912	19.956	4.0233	14.6394	14.8595	14.7494	3.7981	1.0592	6.61	16.43	7	PSG
cluster236	chr19_5796108_5860502	21.7764	4.3419	2.7087	2.8888	2.79875	0.2088	0.2254	3.81	1.54	7	PSG
cluster249	chr2_25164231_25188266	11.1588	3.5225	1.3965	1.743	1.56975	0.011	0.0062	4.29	1.64	7	PSG
cluster253	chr2_30656113_30661403	84.3037	4.7448	3.1501	8.5156	5.83285	0.0498	0	10.04	4.39	7	PSG
cluster257	chr2_71902128_71908710	39.8577	4.337	1.3714	3.4022	2.3868	0.02	0	3.63	0.86	7	PSG
cluster271	chr2_152406904_152414356	22.6877	2.2456	1.0094	1.4848	1.2471	0	0.0397	3.86	1.39	7	PSG
cluster272	chr2_153767733_153778893	45.1894	4.9838	3.0696	4.5091	3.78935	1.4174	1.3934	6.74	3.24	7	PSG
cluster278	chr2_164807660_164830688	9.4947	3.7407	1.5329	2.2082	1.87055	0.2061	0.1801	4.67	2.01	7	PSG
cluster279	chr2_164936392_164943114	34.6913	3.5877	1.515	4.7422	3.1286	0.0196	0.022	6.59	2.69	7	PSG
cluster280	chr2_167475006_167518322	21.2005	7.5798	4.0882	5.736	4.9121	0.6848	0.5334	14.21	6.74	7	PSG
cluster283	chr2_173018146_173033622	13.9392	2.3218	1.1891	2.0089	1.599	0.0767	0.0574	3.69	1.85	7	PSG
cluster291	chr3_58415528_58417310	96.4704	15.7366	5.323	14.6299	9.97645	0.2218	0.0831	29.55	16.65	7	PSG
cluster324	chr4_135366654_135463402	7.7443	10.3336	4.9217	6.0596	5.49065	0.0136	0.0214	21.69	7.1	7	PSG
cluster334	chr5_23700655_23715955	10.4794	3.9249	0.9002	5.2866	3.0934	0.0172	0	6.69	2.49	7	PSG
cluster363	chr5_142811343_143010332	14.6801	5.0242	1.7362	3.2282	2.4822	0.1073	0.1087	9.45	3.16	7	PSG
cluster412	chr7_45451583_45459760	17.1115	2.9494	0.7076	1.4499	1.07875	0.0322	0.0543	13.75	3.75	7	PSG
cluster415	chr7_63880787_63939508	10.0287	8.7181	2.6964	4.9312	3.8138	0.0045	0.0076	14.45	4.08	7	PSG
cluster436	chr7_127234297_127244295	54.5228	6.8922	1.5974	3.004	2.3007	0.0264	0.0148	7.57	2.75	7	PSG
cluster454	chr8_70590338_70698105	10.1716	3.0193	1.3801	2.3471	1.8636	0.0379	0.022	5	1.86	7	PSG
cluster458	chr8_84844729_84855969	16.3391	9.8091	5.1689	10.1494	7.65915	0.2463	0.1581	14.1	8.27	7	PSG
cluster474	chr8_120528219_120544346	27.2954	1.4956	0.9545	2.1238	1.53915	0.1063	0.0367	3.38	1.5	7	PSG
cluster501	chr9_106880789_106894868	29.1951	13.1803	6.6339	8.4585	7.5462	0.9737	0.7995	17.08	7.15	7	PSG
cluster38	chr10_20340895_20343150	1.2923	3.0548	1.0774	1.7519	1.41465	0.2337	0.3283	0.79	0.66	8	early
cluster45	chr10_62719083_62773722	0.4268	3.0721	2.7474	3.771	3.2592	0.5453	0.4798	0.79	0.83	8	early
cluster59	chr10_80568015_80678050	7.2065	3.5207	1.7198	2.5071	2.11345	0.0767	0.1723	6.27	2.41	8	early
cluster60	chr10_81055778_81189557	7.1043	3.8635	1.5192	2.2157	1.86745	0.0572	0.0531	6.31	2.04	8	early
cluster63	chr10_84521239_84537783	2.1145	3.3323	1.0913	1.5288	1.31005	0.1116	0.2059	3.51	1.27	8	early
cluster68	chr10_86649957_86703796	2.1659	1.7737	2.4206	2.3393	2.37995	0.7199	0.6272	1.51	0.78	8	early
cluster89	chr11_61101597_61161380	2.2432	2.4208	0.7957	1.0489	0.9223	0.0154	0.0025	2.57	1.04	8	early
cluster94	chr11_75529023_75584706	3.1937	9.6711	3.6604	6.4968	5.0786	1.2524	2.3646	12.97	5.51	8	early
cluster95	chr11_78073010_78082158	1.2746	2.9592	1.3789	1.5264	1.45265	0.0288	0.0971	2.66	0.92	8	early
cluster96	chr11_79588518_79695329	1.5285	9.5813	3.9953	5.2568	4.62605	0.1024	0.1595	11.38	4.16	8	early
cluster97	chr11_82874083_82883962	2.0655	3.1389	2.2727	2.3468	2.30975	2.6152	2.2186	2.82	2.45	8	early
cluster99	chr11_95700531_95817574	1.4945	6.4011	3.0774	4.3178	3.6976	2.8293	4.3935	7.23	4.27	8	early
cluster100	chr11_96002389_96053112	2.2415	7.0746	1.903	4.1141	3.00855	0.2209	0.3445	7.57	3.67	8	early
cluster103	chr11_97708440_97730667	0.9181	2.4582	1.0779	1.1024	1.09015	0.0178	0.0133	4.2	1.5	8	early
cluster119	chr12_3806979_3914429	3.8799	6.858	2.5432	4.2104	3.3768	0.0761	0.0234	8.39	4.2	8	early
cluster135	chr13_24990003_25019436	1.3867	3.4451	1.8364	3.0615	2.44895	1.16	1.4442	3.76	2.6	8	early
cluster153	chr13_55303795_55410063	2.2496	9.8572	3.1041	4.5746	3.83935	0.0806	0.0739	10.46	4.48	8	early
cluster188	chr15_89502520_89562924	3.475	7.6928	2.9087	5.5703	4.2395	0.0153	0.0123	21.29	6.11	8	early
cluster194	chr16_4613535_4651224	4.4864	4.1663	1.8548	3.076	2.4654	0.0105	0.0039	7.14	2.49	8	early
cluster196	chr16_17234113_17245989	4.1729	3.7716	2.524	3.6383	3.08115	2.8748	3.4667	4.66	3.89	8	early
cluster209	chr17_26275730_26384276	5.5596	2.73	1.7626	2.709	2.2358	0.2793	0.1474	3.31	2.01	8	early
cluster213	chr17_27734552_27776839	0.7583	2.3863	1.2317	1.3085	1.2701	0.053	0.0245	3.97	1.7	8	early
cluster215	chr17_33904040_33952569	3.9649	7.0496	2.7237	3.0622	2.89295	0.2309	0.1465	7.29	3.07	8	early
cluster241	chr19_31912260_31929513	0.3379	0.1426	6.1045	2.7182	4.41135	5.0198	2.8156	0.03	3.54	8	early
cluster266	chr2_130193624_130278045	5.3181	2.9621	1.1393	2.2097	1.6745	0.0094	0.0088	1.22	0.35	8	early
cluster296	chr3_96305025_96501015	4.998	4.1642	1.0341	1.7759	1.405	0.0168	0.0196	5.76	2.42	8	early
cluster305	chr4_56785843_56866301	0.3261	8.4246	3.4741	4.123	3.79855	2.1169	2.093	7.27	3.95	8	early
cluster309	chr4_59724467_59823558	0.912	4.605	1.4495	2.8212	2.13535	0.5854	1.0821	5.05	1.76	8	early
cluster323	chr4_133062355_133097029	3.6994	1.4054	0.8579	1.8997	1.3788	0.3346	0.252	3.14	2.01	8	early
cluster362	chr5_142370983_142585993	3.0915	2.4428	0.8419	1.3357	1.0888	0.0503	0.0572	3.25	1.46	8	early
cluster374	chr6_83346709_83439852	1.3459	15.8334	5.3259	6.4525	5.8892	0.0396	0.0445	17.54	6.65	8	early
cluster379	chr6_85444963_85487222	6.8297	14.7233	5.212	8.997	7.1045	0.0468	0.028	23.94	8.64	8	early
cluster393	chr7_5007466_5067499	6.3616	3.5012	1.259	1.7644	1.5117	0.0681	0.0395	4.82	1.59	8	early
cluster395	chr7_12921890_13030705	3.992	3.0987	1.3902	1.8403	1.61525	0.0909	0.0436	4.18	1.7	8	early
cluster411	chr7_44978915_45130520	3.846	3.1268	0.9887	1.4112	1.19995	0.0626	0.0488	3.45	1.38	8	early
cluster429	chr7_100838438_100932071	5.8224	3.5854	1.1298	1.5421	1.33595	0.0113	0.0016	4.38	1.42	8	early
cluster437	chr7_127770235_127881875	4.1521	4.4048	1.5779	2.8274	2.20265	0.0791	0.0544	5.53	2.43	8	early
cluster486	chr9_44200066_44291084	0.7047	6.0735	2.2355	2.9499	2.5927	0.0348	0.0993	5.7	1.88	8	early
cluster503	chr9_108039972_108093010	3.5179	10.2926	4.5172	6.5823	5.54975	1.5659	1.4353	11.82	5.78	8	early
cluster504	chr9_108506806_108568812	1.6926	1.7386	0.9762	1.0198	0.998	0.185	0.1481	1.74	0.91	8	early
cluster506	chr9_114405084_114624789	3.4899	9.7507	3.4316	5.3691	4.40035	0.0138	0.0115	16.62	5.28	8	early
cluster507	chr9_119462705_119502334	1.9862	16.5451	5.1373	10.3387	7.738	0.0665	0.0374	26.58	9.66	8	early
cluster510	chr9_122841092_122865889	1.1756	10.0642	2.6464	2.9007	2.77355	0.1489	0.3046	5.68	2.27	8	early
cluster511	chrX_66776761_66810494	0.0864	17.5544	11.0823	17.3788	14.2305	0.0117	0.2107	6.63	5.59	8	early
cluster5	chr1_86478711_86526810	6.3641	0.8289	0.5847	1.0189	0.8018	0.0411	0.0246	1.54	0.81	9	PSG
cluster23	chr1_134059142_134099251	13.0832	2.6386	0.58	0.8737	0.72685	0	0	2.27	0.62	9	PSG
cluster57	chr10_77192516_77238222	10.2054	0.0862	0.0405	0.1153	0.0779	0.0029	0.0032	0.21	0.06	9	PSG
cluster58	chr10_79792752_79864168	6.6539	1.3854	0.7147	1.3024	1.00855	0.1421	0.112	2.45	1.34	9	PSG
cluster72	chr10_119090346_119151956	3.407	0.0639	0.0376	0	0.0188	0.0064	0	0.09	0.07	9	PSG
cluster79	chr11_3149802_3288874	8.5528	0.892	0.352	0.396	0.374	0.0322	0.0383	1	0.46	9	PSG
cluster81	chr11_6005678_6010803	12.5123	0	0	0	0	0	0	0.09	0	9	PSG
cluster82	chr11_6412673_6456111	3.1544	0.6686	0.381	0.4731	0.42705	0.0546	0.0443	0.68	0.34	9	PSG
cluster83	chr11_21168140_21192449	11.6327	0.0202	0.0048	0.0108	0.0078	0.0108	0.0061	0.04	0.02	9	PSG
cluster98	chr11_94659689_94748862	6.3424	0.9163	0.3323	0.6146	0.47345	0.034	0.0332	1.72	0.7	9	PSG
cluster105	chr11_98908856_98950802	3.4056	1.1852	0.6346	1.0678	0.8512	0.2388	0.4908	1.77	0.81	9	PSG
cluster121	chr12_20227086_20242190	13.1245	0.0978	0.023	0.0349	0.02895	0	0.0098	0.15	0.02	9	PSG
cluster130	chr13_23270413_23310031	2.7962	0.7703	0.0993	0.3924	0.24585	0.0133	0.0262	2.07	0.36	9	PSG
cluster147	chr13_51595291_51638382	9.2687	0.1257	0.0564	0.1284	0.0924	0	0.0069	0.09	0.08	9	PSG
cluster156	chr13_99000111_99041258	4.747	0.012	0	0.0064	0.0032	0	0.0036	0	0	9	PSG
cluster172	chr14_54602745_54617975	12.2502	0.6141	0.2508	0.3633	0.30705	0.0173	0	0.73	0.36	9	PSG
cluster190	chr15_97362560_97391908	17.7809	0.5535	0.1932	0.6105	0.40185	0	0	1.77	0.35	9	PSG
cluster204	chr17_18556042_18568206	14.1395	0	0	0	0	0	0	0	0	9	PSG
cluster208	chr17_25370636_25444555	5.9159	0.9989	0.4603	0.7307	0.5955	0.041	0.0501	1.21	0.5	9	PSG
cluster212	chr17_27697631_27734384	7.0596	0.8839	0.3779	0.4373	0.4076	0.0179	0	0.65	0.23	9	PSG
cluster226	chr17_75555015_75565929	18.1626	0.4059	0.053	0.1448	0.0989	0	0	0.24	0.14	9	PSG
cluster235	chr19_5388966_5525803	3.4514	1.5037	0.6911	0.9531	0.8221	0.1445	0.079	1.99	0.89	9	PSG
cluster240	chr19_24284668_24290568	19.2678	0	0.0196	0.0447	0.03215	0	0	0	0	9	PSG
cluster245	chr19_44584026_44597451	3.6914	0.11	0.0517	0.1374	0.09455	0	0	0.36	0.15	9	PSG
cluster247	chr2_4949474_4959751	6.8076	0.0958	0	0.0513	0.02565	0	0	0.04	0	9	PSG
cluster251	chr2_28055095_28074480	11.4293	0.0762	0.0299	0.0815	0.0557	0	0.0153	0.14	0.06	9	PSG
cluster277	chr2_164422355_164530883	6.3127	0.694	0.3583	0.5754	0.46685	0.0462	0.0341	0.93	0.37	9	PSG
cluster281	chr2_169023439_169239547	7.0554	0.0706	0.0252	0.0378	0.0315	0.0006	0.0027	0.09	0.03	9	PSG
cluster284	chr2_180249342_180324538	9.7312	0.5499	0.2293	0.2733	0.2513	0.0158	0.0158	0.7	0.32	9	PSG
cluster292	chr3_88130431_88148398	16.2253	0.4109	0.219	0.4546	0.3368	0.0073	0.0082	0.81	0.33	9	PSG
cluster300	chr3_129455901_129472565	14.52	0.0295	0.0347	0.0791	0.0569	0.0079	0.0178	0.11	0.09	9	PSG
cluster314	chr4_95153539_95264151	5.0868	0.0223	0.0115	0.0143	0.0129	0.0024	0.004	0.03	0.01	9	PSG
cluster321	chr4_132259225_132314271	10.0097	2.3697	0.8894	1.2062	1.0478	0.079	0.1076	1.61	0.66	9	PSG
cluster329	chr4_147345934_147352410	4.051	0	0.0536	0.2034	0.1285	0	0	0.48	0.34	9	PSG
cluster333	chr4_154908053_154962122	2.8038	0.6282	0.1841	0.3557	0.2699	0.0024	0.0027	1.27	0.37	9	PSG
cluster336	chr5_33237433_33242386	19.4201	0.0994	0.514	0.6914	0.6027	0.1064	0	1.43	2.95	9	PSG
cluster339	chr5_77065848_77086414	13.4662	0.1675	0.0281	0.0512	0.03965	0	0	0.32	0.05	9	PSG
cluster344	chr5_113564278_113590307	5.936	2.345	0.7337	1.4576	1.09565	0	0.0114	3.35	0.97	9	PSG
cluster360	chr5_139282512_139450137	3.6176	0.6549	0.3314	0.4386	0.385	0.0456	0.0592	1.09	0.42	9	PSG
cluster361	chr5_140595081_140648594	6.9733	2.2445	0.571	1.2506	0.9108	0.0099	0.0194	2.66	1.15	9	PSG
cluster367	chr5_144636362_144729796	3.3386	0.0316	0.0173	0.0197	0.0185	0.0056	0.019	0.03	0.02	9	PSG
cluster368	chr5_148230188_148328477	10.9745	0.631	0.1366	0.2761	0.20635	0.008	0.0045	0.54	0.2	9	PSG
cluster369	chr5_148640649_148748539	9.1603	0.1232	0.0901	0.1465	0.1183	0.0147	0.0082	0.12	0.07	9	PSG
cluster388	chr6_125564555_125596002	13.813	0.0157	0.0184	0.1005	0.05945	0	0	0.07	0.06	9	PSG
cluster397	chr7_18376988_18389510	16.9945	0	0	0	0	0	0	0	0	9	PSG
cluster398	chr7_18868484_18996968	4.9465	0.7356	0.3243	0.6583	0.4913	0.0236	0.0092	1.39	0.55	9	PSG
cluster399	chr7_19752834_19944223	11.8053	0.2443	0.0804	0.1418	0.1111	0.0034	0.007	0.4	0.11	9	PSG
cluster403	chr7_28537615_28707637	3.3094	0.1216	0.0762	0.0744	0.0753	0.024	0.0209	0.16	0.12	9	PSG
cluster405	chr7_30903392_30913759	11.5287	0	0.0558	0	0.0279	0	0.0286	0.04	0.1	9	PSG
cluster407	chr7_34028162_34034996	14.9287	0	0.0508	0	0.0254	0	0	0	0	9	PSG
cluster431	chr7_116824518_116825836	6.6309	0.3732	0	0.1998	0.0999	0	0	0	0.38	9	PSG
cluster456	chr8_84173575_84212430	8.7035	1.6216	0.6464	1.5529	1.09965	0.0102	0.0267	2.44	0.76	9	PSG
cluster471	chr8_116796187_116853918	5.7568	0.1023	0.0441	0.0867	0.0654	0.048	0.0539	0.11	0.06	9	PSG
cluster473	chr8_119760506_119801445	4.4151	0.3727	0.2318	0.3282	0.28	0.0193	0.0362	0.67	0.38	9	PSG
cluster477	chr8_121567946_121584935	7.0353	1.2169	0.5586	0.8995	0.72905	0	0.0087	1.59	0.73	9	PSG
cluster483	chr9_12130637_12139663	7.1051	0	0	0	0	0.0146	0	0	0	9	PSG
cluster499	chr9_103110068_103174848	4.0503	0.6687	0.2591	0.4067	0.3329	0.0183	0.0183	1.35	0.41	9	PSG
cluster512	chrX_113965721_113972446	4.7679	0	0.0172	0	0.0086	0	0	0	0	9	PSG

## Sheet: Table S2
Table S2. Expression levels (RPM) of TE-derived piRNAs
repNAME	Class	MilliDev_ave	E16.5 proSG	P21 SG	P21 LZ	P21 PD	P21 RS	P11 LZ	P16 LZ
AmnSINE1	SINE	274.1	73.66	88.74	65.14	28.32	35.13	89.15	71.42
AmnSINE2	SINE	271	12.28	8.45	5.43	1.83	1.1	9.59	6.01
Arthur1	DNA	304.1	36.83	34.86	36.64	30.15	27.44	30.68	55.63
Arthur1A	DNA	300.7	4.09	0	2.71	1.83	2.2	1.92	3.01
Arthur1B	DNA	307.6	4.09	36.97	101.11	199.16	144.89	12.46	127.8
Arthur1C	DNA	282.2	4.09	2.11	3.39	0.91	0	5.75	3.01
B1F	SINE	259.2	4304.89	3041.34	2575.21	1615.21	1770.54	3389.61	2566.58
B1F1	SINE	264.9	1759.61	1438.8	1438.59	1416.96	1304.03	1598.95	1544.16
B1F2	SINE	251.9	1718.68	1332.11	1068.08	644.07	677.26	1585.53	1141.2
B1_Mm	SINE	84.1	2602.58	2862.81	2138.2	757.36	639.94	4469	2479.37
B1_Mur1	SINE	218.5	4157.58	3073.04	2375.71	1106.35	1251.34	3846.87	2633.49
B1_Mur2	SINE	204	3592.87	3110.01	2451.71	890.74	877.04	4161.29	2586.13
B1_Mur3	SINE	181.5	3183.66	2689.57	2280.71	1430.67	1212.92	4003.12	3007.13
B1_Mur4	SINE	165.7	4083.92	3517.78	2864.29	1030.52	855.08	5479.36	3470.97
B1_Mus1	SINE	104.2	6220	7275.35	5334.99	1673.68	1298.54	11507	6769.04
B1_Mus2	SINE	99.3	5115.13	5391.81	4015.84	1193.14	892.4	8812.42	4924.17
B2_Mm1a	SINE	58.5	1162.16	2443.43	1786.02	283.21	175.63	2774.19	1653.17
B2_Mm1t	SINE	85.6	1526.36	2938.87	2128.03	297.83	259.05	3444.25	1943.35
B2_Mm2	SINE	110.1	6154.53	10047.3	7423.66	1943.18	1682.72	10543.6	6696.12
B3	SINE	231.2	10909.5	10410.7	8614.57	5575.58	5412.59	11980.6	9033.4
B3A	SINE	260.7	5598	4862.56	4200.41	3202.1	2999.92	5807.2	4991.83
B4	SINE	279.5	4460.39	2793.09	2429.99	1922.17	2048.24	3391.53	2641.76
B4A	SINE	287.2	6972.95	4301.62	4129.16	3410.39	3438.99	5353.79	4930.18
BGLII	LTR	94.6	28.64	23.24	52.93	96.84	77.93	25.88	40.6
BGLII_A	LTR	152.4	12.28	30.64	22.39	3.65	7.68	41.22	17.29
BGLII_B	LTR	170.3	94.12	45.42	35.96	4.57	8.78	63.27	37.59
BGLII_B2	LTR	176.1	20.46	11.62	18.32	8.22	5.49	13.42	12.78
BGLII_C	LTR	182.4	0	0	2.71	0.91	2.2	0.96	3.76
BGLII_Mur	LTR	180.1	57.29	27.47	113.32	219.26	194.29	20.13	155.62
BGLII_Mus	LTR	113.1	20.46	6.34	18.32	65.78	99.89	4.79	20.3
BLACKJACK	DNA	297.5	24.55	8.45	5.43	1.83	6.59	9.59	3.01
CR1_Mam	LINE	277.5	4.09	110.92	274.82	452.22	356.74	19.17	266.13
Chap1_Mam	DNA	300.8	12.28	1.06	2.04	1.83	1.1	3.83	2.26
Charlie1	DNA	290	126.86	159.51	225.97	616.67	754.1	97.78	240.57
Charlie10	DNA	288.9	16.37	7.39	12.21	2.74	9.88	6.71	9.02
Charlie10a	DNA	301.5	16.37	2.11	0	0	0	0	0
Charlie10b	DNA	284.4	0	2.11	0.68	0	0	0.96	0
Charlie11	DNA	270.4	0	2.11	3.39	0	0	0.96	0.75
Charlie12	DNA	275.6	175.96	55.99	97.04	236.62	263.44	31.63	99.99
Charlie13a	DNA	290.5	4.09	4.23	4.75	0.91	1.1	3.83	1.5
Charlie13b	DNA	300.5	0	1.06	2.71	0	1.1	0	0.75
Charlie14a	DNA	280.4	0	1.06	2.04	0	0	1.92	1.5
Charlie15a	DNA	303.4	4.09	21.13	14.93	1.83	2.2	23.97	10.52
Charlie15b	DNA	297.8	12.28	3.17	5.43	4.57	6.59	5.75	5.26
Charlie16a	DNA	294.4	20.46	2.11	8.14	1.83	1.1	3.83	4.51
Charlie17	DNA	282.1	8.18	88.74	57	4.57	9.88	39.3	24.06
Charlie17a	DNA	344.9	0	0	0	0	0	0	2.26
Charlie17b	DNA	306.4	8.18	3.17	4.07	2.74	0	15.34	10.52
Charlie18a	DNA	280.9	0	47.54	160.82	341.68	344.67	8.63	164.64
Charlie19a	DNA	296.5	12.28	16.9	40.04	116.94	130.62	8.63	45.11
Charlie1a	DNA	285.5	151.41	279.94	598.51	1363.06	1466.48	119.83	520.98
Charlie1b	DNA	276.9	61.38	39.09	67.86	179.98	285.39	20.13	45.86
Charlie1b_Mars	DNA	290.5	0	0	0	0	0	0	0
Charlie20a	DNA	307.2	4.09	4.23	2.04	0.91	0	4.79	2.26
Charlie21a	DNA	281.4	4.09	4.23	16.96	44.77	31.83	2.88	30.82
Charlie22a	DNA	283.8	12.28	15.85	8.14	2.74	0	5.75	4.51
Charlie23a	DNA	303.1	0	0	2.04	0	1.1	4.79	0.75
Charlie24	DNA	287.4	32.74	42.26	25.79	17.36	17.56	26.84	17.29
Charlie25	DNA	311.5	8.18	2.11	3.39	1.83	2.2	1.92	3.01
Charlie26a	DNA	280.5	0	1.06	0.68	4.57	10.98	1.92	0.75
Charlie29a	DNA	296.4	16.37	4.23	3.39	0.91	2.2	3.83	3.76
Charlie2a	DNA	294.9	12.28	8.45	3.39	2.74	4.39	4.79	2.26
Charlie2b	DNA	284.2	57.29	41.2	52.93	25.58	23.05	60.39	35.33
Charlie4	DNA	282.2	0	1.06	2.04	1.83	3.29	1.92	1.5
Charlie4a	DNA	285	57.29	35.92	35.96	28.32	18.66	16.3	31.57
Charlie4z	DNA	288.2	24.55	19.02	12.21	10.96	10.98	10.54	9.02
Charlie5	DNA	271.4	98.21	52.82	35.29	9.14	17.56	29.72	21.05
Charlie6	DNA	277.7	4.09	15.85	14.93	11.88	17.56	4.79	10.52
Charlie7	DNA	298.5	32.74	19.02	11.54	6.4	14.27	18.21	10.52
Charlie7a	DNA	261.3	0	3.17	1.36	0.91	0	0	0
Charlie8	DNA	300.2	53.2	125.71	219.86	348.99	291.98	79.56	207.49
Charlie9	DNA	274.5	4.09	13.73	7.46	0.91	0	3.83	3.76
Cheshire	DNA	298.8	24.55	46.48	48.86	10.05	14.27	34.51	35.33
Cheshire_Mars	DNA	285.7	0	1.06	0	0	0	0	0
Cheshire_Mars_	DNA	251.8	0	1.06	2.04	0	0	1.92	0
DNA1_Mam	DNA	270.5	4.09	0	0	1.83	0	1.92	0.75
ERV3-16A3_I-int	LTR	300.7	69.57	70.78	158.79	542.67	698.12	44.1	199.22
ERV3-16A3_LTR	LTR	332.7	4.09	8.45	6.79	0.91	1.1	13.42	6.77
ERVB2_1-I_MM-int	LTR	183.4	32.74	1.06	0	0	0	0	0
ERVB2_1A-I_MM-int	LTR	184.6	49.11	26.41	27.14	3.65	3.29	32.59	19.55
ERVB3_1-I_MM-int	LTR	179.4	28.64	4.23	10.86	16.44	6.59	7.67	8.27
ERVB3_1-LTR_MM	LTR	172.7	12.28	1.06	1.36	2.74	5.49	1.92	3.01
ERVB4_1-I_MM-int	LTR	225.1	450.13	70.78	59.04	26.49	46.1	91.07	48.11
ERVB4_1-LTR_MM	LTR	180.6	12.28	0	0	0	0	0	0
ERVB4_1B-I_MM-int	LTR	120.8	225.07	14.79	60.39	268.59	335.89	19.17	45.86
ERVB4_1B-LTR_MM	LTR	86.4	253.71	11.62	6.79	1.83	2.2	28.76	14.28
ERVB4_1C-LTR_Mm	LTR	186.8	212.79	11.62	12.21	9.14	5.49	19.17	15.04
ERVB4_2-I_MM-int	LTR	105.9	1100.78	36.97	74.64	211.04	190.99	9.59	134.57
ERVB4_2-LTR_MM	LTR	79.5	12.28	4.23	2.04	0	0	0	0
ERVB4_3-I_MM-int	LTR	128.9	32.74	3.17	2.71	0	1.1	3.83	0
ERVB4_3-LTR_MM	LTR	86.7	8.18	0	0.68	0	2.2	0.96	0
ERVB5_1-I_MM-int	LTR	156.8	61.38	14.79	5.43	10.96	7.68	2.88	5.26
ERVB5_1-LTR_MM	LTR	140.3	4.09	4.23	2.71	7.31	10.98	1.92	0.75
ERVB5_2-LTR_MM	LTR	98.8	32.74	19.02	60.39	207.38	233.8	7.67	90.21
ERVB7_1-LTR_MM	LTR	58.2	384.66	26.41	21.04	9.14	10.98	41.22	28.57
ERVB7_2-LTR_MM	LTR	120.1	114.58	23.24	10.18	5.48	5.49	31.63	6.01
ERVB7_2B-LTR_MM	LTR	128.8	233.25	8.45	2.71	2.74	4.39	12.46	5.26
ERVB7_3-LTR_MM	LTR	115.6	53.2	9.51	7.46	4.57	3.29	5.75	5.26
ERVB7_4-LTR_MM	LTR	139	28.64	3.17	6.11	0	0	5.75	1.5
ERVL-B4-int	LTR	288.2	167.78	167.97	87.54	50.25	64.76	103.53	99.99
ERVL-E-int	LTR	314.9	65.47	30.64	38.68	3.65	3.29	50.81	26.31
ERVL-int	LTR	287.1	36.83	14.79	8.82	10.05	8.78	13.42	23.31
ETnERV-int	LTR	75.7	2455.26	92.96	127.57	33.8	30.73	97.78	60.89
ETnERV2-int	LTR	156.5	446.04	60.21	91.61	32.89	66.96	68.06	47.36
ETnERV3-int	LTR	113.2	102.3	10.56	18.32	12.79	8.78	9.59	13.53
Eulor1	DNA	270.7	0	0	0	0	0	0	0
Eulor10	DNA?	302.4	0	2.11	1.36	0	0	0.96	0.75
Eulor11	DNA	287.8	0	0	0	0	0	1.92	0.75
Eulor12	DNA?	304	0	2.11	0	0	0	0	0
Eulor2A	DNA?	288	0	1.06	1.36	0	0	1.92	0
Eulor2B	DNA?	274.8	0	3.17	4.75	0	0	5.75	3.01
Eulor2C	DNA?	304	0	1.06	0	0	0	0	0
Eulor3	DNA?	294.4	0	0	0	0	0	0	0
Eulor5A	DNA?	290.1	0	11.62	2.04	0	1.1	5.75	3.76
Eulor5B	DNA?	274.5	0	0	0	0	1.1	0	0
Eulor6A	DNA?	261.3	0	1.06	0	0	0	0	0
Eulor6B	DNA?	292.3	4.09	0	0	0.91	0	3.83	0
Eulor6C	DNA?	296.6	0	0	0	0	0	0	0
Eulor6D	DNA?	293	0	1.06	1.36	5.48	12.07	0	3.01
Eulor6E	DNA?	290	0	0	0	0	0	0	0
Eulor7	DNA?	315.5	0	0	0	0	0	0	0
Eulor8	DNA	303.1	4.09	0	0	0	0	0	0
Eulor9A	DNA	280.9	0	1.06	0.68	0	0	0	0.75
Eulor9B	DNA	278.5	0	0	0	0	0	0	0
Eulor9C	DNA	267.4	4.09	1.06	1.36	0	0	0	0
FAM	SINE	238.3	0	13.73	5.43	0.91	0	6.71	4.51
FordPrefect	DNA	325.8	478.78	368.68	262.61	97.75	37.32	301	187.95
FordPrefect_a	DNA	347.6	4.09	0	1.36	0	0	1.92	0
HAL1	LINE	299.6	110.49	86.62	84.14	45.68	46.1	99.69	87.21
HAL1M8	LINE	278.2	36.83	14.79	6.11	7.31	17.56	14.38	6.77
HAL1ME	LINE	293	57.29	22.18	15.61	6.4	8.78	12.46	11.28
HAL1_SS	LINE	285.9	0	0	0	0	0	1.92	0
HAL1b	LINE	278.6	4.09	16.9	7.46	0.91	5.49	9.59	6.77
HERV16-int	LTR	320.3	0	5.28	4.75	0.91	0	3.83	6.01
HERVL32-int	LTR	299	0	0	0	0	0	0	0
HERVL40-int	LTR	311.1	24.55	27.47	9.5	0	2.2	14.38	7.52
HERVL74-int	LTR	300.3	36.83	4.23	6.11	2.74	1.1	10.54	6.01
HUERS-P3b-int	LTR	313.3	0	0	0	0	0	0	0
Helitron1Na_Mam	RC	294.4	0	0	0.68	0	0	0	0.75
Helitron1Nb_Mam	RC	279.9	4.09	0	0.68	0	0	0	0
Helitron2Na_Mam	RC?	290.1	0	0	2.71	0	1.1	0	1.5
Helitron3Na_Mam	RC	311	8.18	3.17	2.71	4.57	1.1	0.96	3.76
IAP-d-int	LTR	149.3	446.04	46.48	61.07	7.31	7.68	89.15	42.1
IAP1-MM_I-int	LTR	105.3	1894.64	255.65	308.75	10.96	17.56	252.11	150.36
IAP1-MM_LTR	LTR	78.9	466.5	29.58	43.43	0	1.1	46.01	21.8
IAPA_MM-int	LTR	88.3	90.03	22.18	29.18	29.23	49.39	8.63	12.78
IAPEY2_LTR	LTR	67.2	396.93	43.31	45.46	2.74	4.39	46.97	33.08
IAPEY3-int	LTR	125.4	3273.68	276.77	406.47	416.59	416.02	325.92	358.6
IAPEY3C_LTR	LTR	51.7	73.66	5.28	0	0.91	2.2	0	3.01
IAPEY3_LTR	LTR	97.9	413.3	20.07	21.04	21.01	20.86	37.39	19.55
IAPEY4_I-int	LTR	83.5	511.51	64.44	49.54	9.14	4.39	62.31	32.33
IAPEY4_LTR	LTR	34.8	20.46	1.06	0.68	1.83	0	1.92	0
IAPEY5_I-int	LTR	119.8	306.91	3.17	6.11	0	2.2	3.83	4.51
IAPEY5_LTR	LTR	68.1	118.67	3.17	2.04	0	2.2	2.88	2.26
IAPEY_LTR	LTR	93.6	695.66	73.95	81.43	1.83	4.39	107.36	54.13
IAPEy-int	LTR	71.9	2704.88	613.76	673.83	31.06	32.93	667.19	385.66
IAPEz-int	LTR	59.6	3294.14	3478.69	3737.62	1316.47	869.35	2578.64	2677.09
IAPLTR1_Mm	LTR	35.2	462.41	80.29	61.75	7.31	4.39	103.53	72.17
IAPLTR1a_Mm	LTR	52.9	233.25	68.67	61.07	25.58	21.95	82.44	61.65
IAPLTR2_Mm	LTR	77.8	1628.66	136.27	251.07	221.09	159.16	177.34	247.34
IAPLTR2a	LTR	49.7	675.2	77.12	107.89	84.96	19.76	76.69	115.77
IAPLTR2a2_Mm	LTR	53.5	237.34	71.83	78.72	37.46	30.73	69.02	66.16
IAPLTR2b	LTR	59.7	1002.57	94.02	175.07	168.1	64.76	113.11	152.61
IAPLTR3	LTR	136.8	773.41	106.7	174.4	158.05	75.74	123.66	169.15
IAPLTR3-int	LTR	145.2	2050.14	279.94	640.58	924.54	686.04	239.65	732.99
IAPLTR4	LTR	99.8	192.33	14.79	8.82	0.91	0	6.71	6.01
IAPLTR4_I	LTR	95	315.09	7.39	11.54	13.7	13.17	6.71	12.78
ID	SINE	265.1	364.2	329.59	272.79	128.81	143.79	366.19	244.33
ID2	SINE	263.3	335.55	352.83	327.08	198.25	164.65	368.1	308.98
ID4	SINE	262.2	1039.39	1192.66	886.23	394.67	486.27	1239.47	829.21
ID4_	SINE	264.6	1149.88	1179.99	995.48	557.28	615.79	1322.87	996.86
ID_B1	SINE	265.4	11294.2	9110.3	7634.02	4208.86	4568.49	10966.4	8180.13
Kanga1	DNA	296	8.18	22.18	11.54	10.05	9.88	8.63	5.26
Kanga11a	DNA	301.8	12.28	3.17	2.04	0	0	5.75	0.75
Kanga1a	DNA	302.8	4.09	0	2.71	0.91	0	0	0.75
Kanga1b	DNA	301.2	0	4.23	2.04	0	1.1	6.71	5.26
Kanga1c	DNA	295.9	0	13.73	10.18	1.83	1.1	5.75	6.77
Kanga1d	DNA	285.8	12.28	1.06	2.04	0.91	0	0.96	1.5
Kanga2_a	DNA	295.4	8.18	34.86	24.43	11.88	27.44	22.05	12.03
L1M	LINE	236.8	36.83	5.28	4.75	1.83	3.29	6.71	4.51
L1M1	LINE	263.9	28.64	47.54	139.79	276.81	223.92	8.63	130.81
L1M2	LINE	279	593.36	585.24	1231.62	2623.8	2849.54	390.15	1196.84
L1M2a	LINE	293.6	8.18	4.23	9.5	0.91	1.1	1.92	4.51
L1M2a1	LINE	206.7	0	0	0	0	0	0	0
L1M2b	LINE	222.6	0	0	0	0	0	0.96	0
L1M2c	LINE	283.1	8.18	22.18	17.64	0.91	1.1	14.38	12.03
L1M3	LINE	268.7	192.33	127.82	131.64	105.06	97.69	98.74	124.8
L1M3a	LINE	295.6	8.18	0	1.36	0	1.1	0.96	0.75
L1M3b	LINE	293.3	4.09	2.11	3.39	0	2.2	3.83	3.76
L1M3c	LINE	283.8	24.55	9.51	3.39	0	0	7.67	6.01
L1M3d	LINE	292.2	4.09	2.11	3.39	0.91	1.1	4.79	5.26
L1M3de	LINE	295.1	0	2.11	3.39	0.91	1.1	0.96	2.26
L1M3e	LINE	288.3	65.47	27.47	24.43	4.57	9.88	33.55	18.04
L1M3f	LINE	277.7	4.09	2.11	2.04	0	1.1	3.83	0.75
L1M4	LINE	277.1	450.13	893.71	1000.91	1087.16	1242.56	730.45	817.94
L1M4a1	LINE	281	20.46	39.09	135.72	598.39	737.63	1.92	129.31
L1M4a2	LINE	275.5	36.83	12.68	10.86	60.3	65.86	11.5	12.78
L1M4b	LINE	291.3	65.47	63.38	88.22	110.54	103.18	67.1	102.24
L1M4c	LINE	280.9	65.47	52.82	66.5	11.88	27.44	71.9	50.37
L1M5	LINE	292.1	380.57	510.24	537.44	708.02	824.35	338.39	437.54
L1M6	LINE	283	8.18	6.34	5.43	0	2.2	5.75	6.01
L1M6B	LINE	280.9	0	1.06	0	0	0	0	0
L1M7	LINE	285	4.09	5.28	5.43	2.74	1.1	0.96	2.26
L1M8	LINE	286.3	0	7.39	4.07	0	2.2	2.88	3.01
L1MA10	LINE	273.3	20.46	29.58	80.75	229.31	264.54	4.79	72.92
L1MA4	LINE	276.3	233.25	222.9	159.47	97.75	163.55	158.17	134.57
L1MA4A	LINE	280.4	77.75	57.05	57	26.49	31.83	58.47	32.33
L1MA5	LINE	269.2	102.3	128.88	87.54	41.11	80.13	111.2	60.89
L1MA5A	LINE	277.7	40.92	82.4	40.04	7.31	14.27	46.01	36.84
L1MA6	LINE	271.2	151.41	166.91	276.18	522.57	642.13	137.08	237.56
L1MA7	LINE	267.7	65.47	45.42	38.68	97.75	102.08	37.39	72.17
L1MA8	LINE	261.9	49.11	59.16	61.07	51.16	69.15	54.64	70.67
L1MA9	LINE	268.9	102.3	77.12	70.57	30.15	49.39	66.14	54.13
L1MB1	LINE	275.9	102.3	77.12	80.75	73.09	63.66	49.85	81.19
L1MB2	LINE	267.9	118.67	127.82	116.04	23.75	47.2	107.36	76.68
L1MB3	LINE	270.1	343.74	206	195.43	179.98	251.37	230.06	180.43
L1MB4	LINE	268.9	94.12	65.5	65.14	38.37	54.88	63.27	54.88
L1MB5	LINE	278.3	192.33	373.96	879.44	1473.6	1490.63	187.89	764.56
L1MB7	LINE	273.5	306.91	314.8	269.4	258.54	406.14	276.08	208.24
L1MB8	LINE	273.5	286.45	215.5	205.61	164.44	231.61	201.31	161.63
L1MC	LINE	277.6	261.89	349.66	725.4	2034.54	2549.88	220.48	739
L1MC1	LINE	273.6	171.87	166.91	142.5	49.33	57.08	189.8	130.81
L1MC2	LINE	273.6	85.93	80.29	70.57	29.23	52.69	59.43	69.16
L1MC3	LINE	281.7	286.45	145.78	120.11	90.44	140.5	177.34	124.8
L1MC4	LINE	285.8	245.53	203.88	212.4	196.42	221.73	201.31	184.19
L1MC4a	LINE	282.9	122.76	123.6	99.07	31.98	43.91	139	102.24
L1MC5	LINE	285.1	130.95	104.58	92.97	39.28	79.03	101.61	51.12
L1MC5a	LINE	277	114.58	80.29	111.97	211.95	232.71	58.47	87.21
L1MCa	LINE	279	57.29	88.74	72.61	37.46	52.69	123.66	68.41
L1MCb	LINE	293.9	20.46	10.56	7.46	1.83	6.59	16.3	5.26
L1MCc	LINE	292	49.11	4.23	7.46	2.74	6.59	4.79	3.76
L1MD	LINE	278.7	171.87	191.21	354.9	682.44	676.16	94.9	374.39
L1MD1	LINE	278.8	126.86	253.53	199.5	25.58	28.54	288.54	186.44
L1MD2	LINE	286.9	81.84	167.97	267.36	436.69	385.28	136.12	289.44
L1MD3	LINE	279.2	139.13	125.71	141.82	228.39	356.74	99.69	121.04
L1MDa	LINE	284.6	229.16	76.06	59.72	33.8	32.93	85.32	57.89
L1MDb	LINE	291.8	32.74	72.89	51.57	9.14	15.37	55.6	36.09
L1ME1	LINE	289.8	175.96	177.47	217.15	67.6	64.76	149.54	122.54
L1ME2	LINE	292.8	49.11	61.27	50.89	15.53	28.54	55.6	37.59
L1ME2z	LINE	273.5	73.66	25.35	39.36	10.96	28.54	46.01	19.55
L1ME3	LINE	294	61.38	156.35	243.61	338.94	320.52	84.36	250.34
L1ME3A	LINE	293.9	81.84	84.51	94.32	192.77	349.06	58.47	70.67
L1ME3B	LINE	294.2	20.46	41.2	79.39	134.3	122.94	13.42	81.94
L1ME3C	LINE	299.2	4.09	1.06	4.75	0	2.2	5.75	0.75
L1ME3Cz	LINE	270.6	40.92	60.21	38	6.4	5.49	42.18	30.07
L1ME3D	LINE	294.2	8.18	23.24	21.04	4.57	1.1	14.38	15.04
L1ME3E	LINE	297	12.28	19.02	10.18	7.31	4.39	5.75	6.77
L1ME3F	LINE	293	0	11.62	7.46	36.54	27.44	5.75	10.52
L1ME3G	LINE	269.7	20.46	27.47	28.5	10.05	24.15	16.3	17.29
L1ME4a	LINE	284.1	45.01	61.27	51.57	11.88	38.42	39.3	31.57
L1ME4b	LINE	277.3	102.3	62.33	40.71	10.05	14.27	40.26	28.57
L1ME4c	LINE	272.3	24.55	30.64	43.43	103.23	111.96	7.67	36.09
L1ME5	LINE	287.9	4.09	3.17	3.39	0	2.2	6.71	1.5
L1MEa	LINE	296.8	16.37	2.11	4.75	1.83	1.1	1.92	0.75
L1MEb	LINE	295.1	8.18	6.34	5.43	2.74	1.1	8.63	3.76
L1MEc	LINE	289.3	188.24	104.58	94.32	54.81	96.59	116.95	84.2
L1MEd	LINE	299.7	69.57	103.53	171.68	238.44	220.63	54.64	115.77
L1MEf	LINE	295.7	90.03	67.61	61.07	62.12	81.23	53.68	45.86
L1MEg	LINE	290.1	94.12	133.11	205.61	301.48	308.44	64.23	184.19
L1MEg1	LINE	296.1	0	0	0	0	2.2	2.88	0.75
L1MEg2	LINE	300.3	4.09	1.06	2.04	0	2.2	0	0
L1MEh	LINE	281	0	1.06	4.75	9.14	18.66	1.92	2.26
L1MEi	LINE	280.3	4.09	12.68	7.46	1.83	4.39	13.42	12.78
L1MEj	LINE	278.5	4.09	5.28	8.82	18.27	14.27	5.75	4.51
L1Md_A	LINE	38.7	4877.79	593.69	480.43	57.56	102.08	542.57	303.72
L1Md_F	LINE	121.4	2991.33	136.27	223.25	473.23	534.56	173.51	173.66
L1Md_F2	LINE	67.7	11322.9	3583.27	2611.18	531.7	631.16	3033.97	1827.58
L1Md_F3	LINE	55.9	2410.25	506.01	367.79	63.95	96.59	527.23	247.34
L1Md_Gf	LINE	71.4	601.54	27.47	14.25	17.36	27.44	26.84	15.04
L1Md_T	LINE	37.5	6146.34	888.42	731.51	193.68	218.44	865.62	471.37
L1P5	LINE	256	0	2.11	2.71	0	1.1	0.96	3.76
L1PB4	LINE	269.9	4.09	4.23	1.36	0	0	1.92	1.5
L1VL1	LINE	137.7	998.47	115.15	100.43	77.65	73.54	120.78	84.95
L1VL2	LINE	128.9	1718.68	200.71	224.61	120.59	200.87	389.19	230.05
L1VL4	LINE	144.9	1718.68	179.59	213.75	33.8	73.54	316.34	243.58
L1_Mm	LINE	70.6	466.5	178.53	138.43	27.41	42.81	160.09	88.71
L1_Mur1	LINE	148.6	3719.72	437.35	485.86	151.65	240.39	539.69	366.87
L1_Mur2	LINE	175.6	1878.28	310.58	451.93	552.72	849.59	509.02	383.41
L1_Mur3	LINE	228.7	1329.93	596.86	656.19	537.18	740.92	574.2	535.27
L1_Mus1	LINE	74.7	4202.59	2040.94	1574.31	522.57	626.77	1884.61	1129.93
L1_Mus2	LINE	86.7	3707.45	873.63	833.3	636.77	778.25	833.98	618.72
L1_Mus3	LINE	106.1	9968.37	2205.74	2285.46	1585.06	1986.78	2152.06	1854.64
L1_Mus4	LINE	108.8	1571.37	339.1	383.4	376.39	512.61	422.74	350.33
L1_Rod	LINE	252.7	405.12	235.57	217.15	136.12	265.64	231.02	179.68
L2	LINE	314.4	802.05	784.9	722.01	502.47	569.69	779.34	651.79
L2a	LINE	304.9	1141.7	1045.83	1273.02	1291.8	1300.73	943.26	1248.71
L2b	LINE	305.4	871.62	656.02	924.23	1363.06	1397.33	693.07	1063.77
L2c	LINE	300.5	478.78	882.08	1646.23	3228.59	3086.64	533.94	1857.65
L3	LINE	294.8	347.83	417.27	339.29	158.05	170.14	381.52	298.46
L3b	LINE	291.7	106.39	163.74	165.57	211.95	143.79	170.63	218.02
L4_A_Mam	LINE	298.5	28.64	25.35	13.57	2.74	2.2	18.21	15.79
L4_B_Mam	LINE	282.6	8.18	29.58	80.75	185.46	205.26	6.71	95.48
L4_C_Mam	LINE	286.1	49.11	11.62	4.75	0.91	1.1	6.71	4.51
L5	LINE	273	0	2.11	0.68	0.91	0	5.75	3.01
LFSINE_Vert	SINE	278.7	180.05	60.21	42.75	12.79	10.98	64.23	37.59
LTR101_Mam	LTR	336	4.09	4.23	8.14	17.36	20.86	3.83	16.54
LTR102_Mam	LTR	303.6	0	2.11	10.18	21.93	25.25	4.79	9.02
LTR103_Mam	LTR	333.2	0	0	0	0	0	0	3.01
LTR103b_Mam	LTR	300	0	0	0.68	0	0	0.96	0.75
LTR104_Mam	LTR	315	12.28	7.39	4.07	0.91	0	8.63	3.76
LTR105_Mam	LTR	327.8	8.18	1.06	1.36	0.91	1.1	4.79	2.26
LTR106_Mam	LTR	286.6	20.46	0	0.68	0	0	2.88	0
LTR107_Mam	LTR	297	8.18	1.06	0.68	0	0	3.83	0.75
LTR108a_Mam	LTR	298.3	0	38.03	79.39	118.77	96.59	54.64	107.5
LTR108b_Mam	LTR	307.2	4.09	0	0	0	0	0	0
LTR108c_Mam	LTR	323.1	8.18	1.06	0	0	0	0.96	0
LTR108d_Mam	LTR	309.5	0	1.06	0	0	0	0	0
LTR108e_Mam	LTR	312.5	0	1.06	1.36	0	0	0.96	0
LTR109A2	LTR	300.3	0	0	0	0	0	0	0
LTR10_RN	LTR	189.9	65.47	156.35	247.68	474.15	429.19	111.2	233.8
LTR16A	LTR	340.9	147.32	42.26	29.86	12.79	13.17	53.68	42.1
LTR16A1	LTR	315.5	61.38	6.34	6.11	1.83	0	14.38	7.52
LTR16A2	LTR	309.6	32.74	6.34	6.79	0.91	0	10.54	6.01
LTR16B	LTR	329.4	8.18	8.45	15.61	16.44	19.76	12.46	4.51
LTR16B1	LTR	329.5	8.18	2.11	2.71	0	2.2	3.83	5.26
LTR16B2	LTR	329.9	24.55	7.39	4.75	5.48	1.1	15.34	9.77
LTR16C	LTR	328.4	102.3	36.97	21.71	50.25	68.06	27.8	24.06
LTR16D	LTR	324.9	4.09	1.06	3.39	2.74	0	4.79	3.01
LTR16D1	LTR	320.3	0	2.11	0.68	0	2.2	1.92	1.5
LTR16D2	LTR	313.7	4.09	5.28	5.43	0.91	0	2.88	3.76
LTR16E1	LTR	321.5	20.46	8.45	6.11	2.74	4.39	14.38	9.02
LTR16E2	LTR	342.8	16.37	8.45	2.04	0	3.29	8.63	6.77
LTR23-int	LTR	212.8	0	0	0	0	0	0	0
LTR27C	LTR	248.7	0	0	0	0	0	0	0
LTR28	LTR	244.7	0	16.9	52.93	137.04	127.33	0	54.88
LTR28B	LTR	272	8.18	4.23	1.36	0	0	4.79	4.51
LTR29	LTR	286.4	4.09	1.06	2.04	0	0	0.96	0.75
LTR31	LTR	310.2	8.18	4.23	2.71	0	2.2	4.79	0
LTR32	LTR	283.2	0	0	0	0.91	0	0	0.75
LTR33	LTR	325.8	122.76	20.07	27.14	35.63	24.15	36.43	38.34
LTR33A	LTR	320.9	49.11	11.62	10.86	4.57	1.1	10.54	15.79
LTR33A_	LTR	324.5	16.37	5.28	3.39	1.83	4.39	8.63	6.01
LTR33B	LTR	321.1	12.28	1.06	3.39	2.74	1.1	10.54	0.75
LTR33C	LTR	321	8.18	6.34	6.79	1.83	2.2	9.59	8.27
LTR34	LTR	266.4	0	1.06	0	0	0	0	0
LTR36	LTR	291.4	0	0	0	0	0	0	0
LTR37-int	LTR	271.9	36.83	8.45	33.93	94.1	79.03	7.67	32.33
LTR37A	LTR	275.7	32.74	8.45	9.5	7.31	5.49	7.67	6.01
LTR37B	LTR	283.4	4.09	4.23	4.07	4.57	2.2	3.83	4.51
LTR39	LTR	240.3	0	0	0.68	0	0	0	0
LTR40A1	LTR	299.1	4.09	0	2.04	0	0	0.96	1.5
LTR40a	LTR	316.1	8.18	41.2	20.36	1.83	6.59	28.76	18.04
LTR40b	LTR	304.2	45.01	47.54	39.36	48.42	25.25	40.26	43.6
LTR40c	LTR	298.9	20.46	6.34	3.39	0.91	2.2	15.34	9.02
LTR41	LTR	297.2	49.11	32.75	19.68	3.65	14.27	24.92	16.54
LTR41B	LTR	296.7	45.01	13.73	6.11	4.57	5.49	8.63	6.01
LTR44	LTR	256.7	0	0	0	0	0	0	0
LTR45	LTR	278.2	4.09	44.37	25.11	0	0	38.34	17.29
LTR45C	LTR	269.7	0	1.06	0.68	0	0	0	0
LTR48	LTR	271.6	12.28	12.68	4.07	7.31	3.29	8.63	12.03
LTR48B	LTR	287.7	16.37	7.39	2.71	0	1.1	8.63	6.01
LTR50	LTR	288.3	57.29	17.96	16.29	4.57	12.07	21.09	12.78
LTR52	LTR	302.7	4.09	2.11	1.36	0	0	5.75	1.5
LTR52-int	LTR	306.1	0	1.06	0	0.91	0	0	0
LTR53	LTR	310.5	12.28	0	1.36	0.91	0	3.83	3.76
LTR53B	LTR	313.1	4.09	0	2.04	0	0	2.88	3.01
LTR55	LTR	295.8	4.09	2.11	0	0.91	4.39	1.92	1.5
LTR58	LTR	284.3	0	0	0	0	0	0	0
LTR59	LTR	237.1	4.09	0	0	0	0	0	0
LTR64	LTR	244.9	0	0	0	0	0	0	0
LTR65	LTR	275.9	28.64	8.45	6.11	1.83	1.1	13.42	7.52
LTR67B	LTR	308.4	20.46	79.23	266.68	374.57	277.71	32.59	281.92
LTR68	LTR	295.3	0	28.52	101.79	356.3	384.18	8.63	133.82
LTR69	LTR	304.5	0	0	0.68	0	0	1.92	1.5
LTR72_RN	LTR	261.6	57.29	63.38	147.93	350.81	405.04	39.3	125.55
LTR73	LTR	304.5	36.83	5.28	3.39	0.91	1.1	5.75	3.01
LTR75	LTR	306.1	24.55	11.62	33.25	34.72	10.98	3.83	39.09
LTR75B	LTR	297	8.18	0	0.68	0	1.1	1.92	0
LTR75_1	LTR	266.4	0	0	0	0	0	0	0
LTR77	LTR	256.2	12.28	2.11	0	0	0	0	0
LTR78	LTR	328.9	12.28	9.51	13.57	8.22	5.49	15.34	9.02
LTR78B	LTR	321.7	16.37	4.23	2.04	1.83	1.1	5.75	4.51
LTR79	LTR	307.3	12.28	16.9	11.54	2.74	5.49	2.88	12.78
LTR80A	LTR	321.6	8.18	0	3.39	0	0	1.92	2.26
LTR80B	LTR	310.3	0	0	1.36	0.91	1.1	1.92	3.76
LTR81	LTR	308.2	16.37	0	0.68	1.83	0	0.96	0.75
LTR81A	LTR	298.1	20.46	1.06	4.75	0.91	1.1	1.92	0
LTR81B	LTR	302.3	8.18	5.28	3.39	0	0	2.88	4.51
LTR81C	LTR	312.5	12.28	2.11	3.39	0	0	5.75	6.01
LTR82A	LTR	312	36.83	6.34	4.75	0	1.1	4.79	1.5
LTR82B	LTR	309.4	12.28	2.11	8.14	1.83	8.78	1.92	6.01
LTR83	LTR	305.7	4.09	12.68	8.82	1.83	1.1	5.75	0.75
LTR84a	LTR	306.6	20.46	4.23	0.68	0	0	1.92	0.75
LTR84b	LTR	312.6	53.2	0	2.04	0	0	4.79	1.5
LTR85a	LTR	301.4	0	5.28	5.43	9.14	13.17	6.71	3.01
LTR85b	LTR	310.8	8.18	1.06	1.36	0	0	0	0.75
LTR85c	LTR	314.5	0	2.11	6.11	2.74	2.2	2.88	10.52
LTR86A1	LTR	304.9	12.28	2.11	2.04	1.83	0	1.92	1.5
LTR86A2	LTR	312.5	0	3.17	0.68	1.83	0	0	0
LTR86B1	LTR	313.2	0	0	0	0.91	0	0	0.75
LTR86B2	LTR	316.5	0	0	0	0	0	0	0
LTR86C	LTR	306.6	0	15.85	69.89	179.06	153.67	8.63	93.22
LTR87	LTR	298.6	12.28	6.34	2.71	2.74	2.2	6.71	5.26
LTR88a	LTR	323.7	0	0	0	1.83	0	0	1.5
LTR88b	LTR	315.1	8.18	1.06	0.68	0	0	2.88	2.26
LTR88c	LTR	327.9	4.09	2.11	2.71	6.4	1.1	3.83	3.76
LTR89	LTR	317.5	4.09	3.17	2.71	0.91	0	0.96	0
LTR9	LTR	263.5	0	0	0	0	0	0	0
LTR90A	LTR	285.1	0	1.06	6.11	2.74	2.2	5.75	3.01
LTR90B	LTR	291.9	0	3.17	0	0	0	1.92	0
LTR91	LTR	299	0	0	0	0	0	0.96	0
LTR9A1	LTR	256.7	0	0	0	0	0	0	0
LTR9D	LTR	277.5	0	0	0	0	0	0	0.75
LTRIS2	LTR	77.7	339.64	48.59	59.72	167.19	165.75	37.39	87.96
LTRIS3	LTR	90.4	57.29	5.28	3.39	1.83	6.59	5.75	7.52
LTRIS4	LTR	126	36.83	39.09	156.07	350.81	330.4	3.83	168.4
LTRIS4A	LTR	90.5	45.01	4.23	2.71	3.65	5.49	5.75	9.77
LTRIS4B	LTR	95.2	110.49	62.33	48.86	1.83	3.29	51.76	26.31
LTRIS5	LTR	113.3	8.18	0	0.68	0	0	0.96	0
LTRIS6	LTR	76.5	77.75	10.56	6.11	0.91	1.1	8.63	3.01
LTRIS_Mm	LTR	30.7	515.61	49.65	61.07	55.73	71.35	49.85	28.57
LTRIS_Mus	LTR	76.5	834.79	59.16	71.93	91.36	110.86	79.56	65.4
Looper	DNA	275.5	4.09	11.62	5.43	2.74	2.2	4.79	6.01
Lx	LINE	131.1	2913.58	966.6	1111.51	1013.16	1003.27	1099.52	1117.9
Lx10	LINE	236	233.25	174.3	253.79	558.2	676.16	161.04	324.02
Lx2	LINE	140.4	1600.01	456.36	513.01	446.74	441.26	599.13	605.94
Lx2A	LINE	131.7	90.03	26.41	26.46	28.32	39.52	33.55	33.08
Lx2A1	LINE	156.8	130.95	45.42	86.18	306.05	218.44	36.43	109.01
Lx2B	LINE	161.4	392.84	96.13	88.89	39.28	73.54	202.26	177.42
Lx2B2	LINE	169.3	1051.67	220.79	281.61	463.19	490.66	316.34	369.12
Lx3A	LINE	138.2	806.14	106.7	121.47	47.51	79.03	202.26	174.41
Lx3B	LINE	148.4	605.63	60.21	102.47	159.88	178.92	177.34	208.24
Lx3C	LINE	155.8	847.07	165.85	152	84.96	102.08	210.89	169.15
Lx3_Mus	LINE	111.8	1293.11	185.92	242.25	300.57	293.08	284.7	368.37
Lx4A	LINE	156.4	1080.32	176.42	179.82	190.94	223.92	322.09	267.63
Lx4B	LINE	178.6	356.01	145.78	254.47	592	557.61	240.61	448.81
Lx5	LINE	197	1456.79	510.24	690.12	793.9	755.19	1294.11	1527.62
Lx5b	LINE	192.6	446.04	140.5	181.18	254.89	282.1	298.12	302.97
Lx5c	LINE	207.6	1059.86	460.59	762.05	1627.09	1619.06	679.65	1210.37
Lx6	LINE	235.6	847.07	314.8	343.36	505.21	784.83	535.86	559.33
Lx7	LINE	238.3	1239.91	727.85	775.62	874.3	1126.21	1021.87	1030.69
Lx8	LINE	283.3	2406.16	1466.27	1784.66	2649.38	2767.22	1627.7	2117.02
Lx8b	LINE	252.2	650.64	470.09	530.65	505.21	620.18	535.86	551.81
Lx9	LINE	234.4	1076.22	893.71	1448.09	3155.51	3672.79	1066.92	1857.65
MADE2	DNA	242.5	0	4.23	4.07	5.48	1.1	1.92	3.76
MARINER1_EC	DNA	251	0	0	0.68	0	0	0	0
MARNA	DNA	308.6	45.01	30.64	23.07	30.15	34.03	22.05	18.79
MER101B	LTR	252.3	0	0	0	0	0	0.96	0.75
MER102a	DNA	303	12.28	6.34	7.46	0.91	2.2	8.63	4.51
MER102b	DNA	311.9	114.58	58.1	37.32	3.65	4.39	70.94	49.62
MER102c	DNA	311.5	20.46	38.03	18.32	2.74	3.29	34.51	21.05
MER103C	DNA	302.3	20.46	66.55	168.29	298.74	302.96	23.01	172.16
MER104	DNA	286.3	4.09	26.41	21.71	1.83	3.29	23.97	12.03
MER105	DNA	280	0	8.45	2.04	0.91	5.49	6.71	2.26
MER106A	DNA	292.1	4.09	1.06	1.36	0.91	1.1	0.96	0.75
MER106B	DNA	285	0	0	1.36	0	0	1.92	0.75
MER110	LTR	308.8	0	9.51	46.14	91.36	94.4	0	42.1
MER110-int	LTR	322.3	0	1.06	0	0	0	0.96	1.5
MER110A	LTR	289.1	12.28	3.17	2.71	10.96	7.68	4.79	6.77
MER112	DNA	273.2	12.28	23.24	35.96	85.88	74.64	5.75	44.36
MER113	DNA	289	36.83	10.56	7.46	5.48	10.98	9.59	9.02
MER113A	DNA	279.7	12.28	4.23	2.71	0.91	2.2	2.88	0
MER113B	DNA	270.1	0	2.11	2.71	0	0	0.96	1.5
MER115	DNA	339.8	81.84	40.14	86.18	144.35	150.38	17.25	73.67
MER117	DNA	323.4	53.2	14.79	18.32	0.91	1.1	29.72	17.29
MER119	DNA	302.3	20.46	15.85	18.32	3.65	4.39	17.25	10.52
MER121	DNA	280.3	12.28	11.62	14.25	0.91	4.39	7.67	9.77
MER123	DNA	268	0	4.23	3.39	0.91	2.2	0.96	0.75
MER124	DNA?	281.8	12.28	16.9	8.14	2.74	8.78	4.79	6.77
MER125	DNA	280.7	4.09	1.06	1.36	0	0	0	0.75
MER126	DNA	280.5	12.28	3.17	1.36	0	1.1	2.88	0.75
MER127	DNA	287.9	0	0	2.04	0	1.1	0.96	0
MER129	LTR?	299.1	0	2.11	0.68	0	0	0.96	2.26
MER131	SINE?	286.2	24.55	2.11	2.71	0.91	1.1	5.75	4.51
MER132	DNA	265.4	0	0	0	0	0	0	0
MER133A	DNA?	278.3	0	0	0	0	0	0	0
MER133B	DNA?	304	0	0	0	0	0	0	0
MER134	DNA?	277.7	4.09	1.06	0.68	0	0	0.96	0
MER135	DNA	277.1	0	4.23	0.68	0.91	0	0.96	1.5
MER136	DNA	260.3	0	2.11	0	0	0	0	0.75
MER2	DNA	286.4	401.03	286.28	269.4	317.93	372.11	238.69	263.88
MER20	DNA	295.2	220.97	397.2	494.01	882.52	897.89	390.15	554.06
MER20B	DNA	309.1	20.46	45.42	21.04	6.4	15.37	33.55	18.79
MER21-int	LTR	297.4	16.37	8.45	7.46	1.83	3.29	4.79	5.26
MER21B	LTR	296.9	261.89	213.39	165.57	27.41	57.08	233.9	139.08
MER21C	LTR	306.2	343.74	151.06	177.11	246.67	144.89	151.46	235.31
MER2B	DNA	301.6	73.66	28.52	15.61	8.22	8.78	19.17	13.53
MER3	DNA	285	126.86	108.81	105.86	108.72	138.31	113.11	88.71
MER31-int	LTR	269	0	1.06	0	0	1.1	0	0.75
MER31A	LTR	286.1	139.13	81.34	32.57	5.48	5.49	34.51	24.06
MER31B	LTR	287.5	40.92	27.47	22.39	19.19	15.37	17.25	27.82
MER33	DNA	267.4	98.21	102.47	71.93	21.01	34.03	70.94	49.62
MER34	LTR	282.2	28.64	11.62	12.89	2.74	0	8.63	9.77
MER34-int	LTR	293.5	8.18	3.17	2.71	0	2.2	6.71	3.76
MER34A	LTR	285.7	90.03	13.73	14.25	10.05	10.98	14.38	14.28
MER34A1	LTR	286.3	32.74	12.68	17.64	3.65	10.98	14.38	12.03
MER34B-int	LTR	252.1	0	1.06	1.36	0.91	1.1	0.96	3.01
MER44A	DNA	284.4	20.46	9.51	5.43	3.65	3.29	7.67	6.77
MER44B	DNA	298.5	94.12	88.74	221.22	443.09	416.02	42.18	204.48
MER44C	DNA	296.9	0	10.56	6.79	0.91	2.2	9.59	2.26
MER44D	DNA	290.8	24.55	19.02	19	6.4	5.49	20.13	14.28
MER45A	DNA	304.2	49.11	20.07	27.14	98.67	121.84	20.13	48.11
MER45B	DNA	301.8	49.11	13.73	16.29	4.57	5.49	14.38	8.27
MER45C	DNA	330.7	8.18	5.28	2.71	0	3.29	1.92	3.76
MER45R	DNA	295	32.74	4.23	4.75	0.91	1.1	7.67	3.76
MER46C	DNA	291.4	36.83	32.75	25.11	2.74	5.49	19.17	11.28
MER47A	DNA	290	0	10.56	5.43	0	0	3.83	2.26
MER47B	DNA	316.7	20.46	6.34	7.46	2.74	0	12.46	6.01
MER47C	DNA	281.2	0	1.06	0	0	0	0	0
MER49	LTR	241.1	0	1.06	0.68	0	2.2	0.96	1.5
MER4B-int	LTR	260.7	8.18	0	0.68	0	2.2	0	0
MER4CL34	LTR	246	0	0	0	0	0	0	0
MER50	LTR	262.8	8.18	2.11	2.71	0	1.1	4.79	2.26
MER50-int	LTR	288.6	0	0	0	0	0	0.96	0
MER50B	LTR	257.7	0	0	0.68	0	0	1.92	0.75
MER51-int	LTR	264.1	0	0	1.36	0	0	0	0
MER52-int	LTR	304.3	4.09	28.52	86.86	190.94	172.33	16.3	85.7
MER53	DNA	253.6	69.57	49.65	48.18	14.62	25.25	37.39	36.09
MER54A	LTR	306.3	24.55	6.34	4.75	0	0	13.42	12.03
MER54B	LTR	302.6	4.09	3.17	6.79	0.91	1.1	8.63	6.77
MER57-int	LTR	255.3	20.46	7.39	5.43	0.91	0	7.67	2.26
MER57C2	LTR	280.9	20.46	6.34	2.71	1.83	3.29	7.67	7.52
MER57D	LTR	279.4	65.47	28.52	24.43	19.19	12.07	36.43	25.56
MER57E1	LTR	295.8	0	3.17	1.36	0.91	0	1.92	0.75
MER57E2	LTR	305.8	4.09	0	0	0	0	0	0.75
MER57E3	LTR	259	0	0	0	0	0	0	0
MER58A	DNA	307.8	147.32	171.14	166.25	69.43	70.25	146.67	123.29
MER58B	DNA	293.4	163.68	119.37	106.54	49.33	70.25	101.61	92.47
MER58C	DNA	284.9	12.28	19.02	14.93	10.05	20.86	15.34	14.28
MER58D	DNA	259.5	32.74	14.79	28.5	63.95	70.25	5.75	26.31
MER5A	DNA	297	503.33	283.11	242.93	206.47	241.49	325.92	267.63
MER5A1	DNA	279.3	155.5	96.13	148.61	274.99	257.95	99.69	206.74
MER5B	DNA	293.5	392.84	258.82	205.61	83.14	117.45	283.75	167.65
MER5C	DNA	275	32.74	12.68	16.29	24.67	36.22	14.38	5.26
MER5C1	DNA	291.7	0	1.06	0	0.91	0	0.96	1.5
MER63A	DNA	322.2	8.18	10.56	17.64	52.99	52.69	13.42	38.34
MER63B	DNA	294.7	24.55	25.35	13.57	0	3.29	23.01	12.78
MER63C	DNA	303.6	16.37	5.28	4.75	11.88	16.46	4.79	6.77
MER63D	DNA	288	12.28	14.79	8.82	5.48	9.88	15.34	12.78
MER65-int	LTR	266.2	0	0	2.71	0	0	0.96	2.26
MER65D	LTR	296.5	0	0	0	0	0	0.96	0
MER66-int	LTR	274	0	0	0	0	0	0	0.75
MER66A	LTR	261.2	0	0	0	0	0	0	0
MER66B	LTR	245.1	0	0	1.36	0	0	1.92	0
MER66C	LTR	222.7	0	0	0	0	0	0	0
MER67A	LTR	287.9	12.28	3.17	5.43	1.83	1.1	1.92	6.01
MER67B	LTR	292.4	85.93	10.56	14.93	0	1.1	10.54	8.27
MER67C	LTR	283.7	16.37	10.56	7.46	4.57	6.59	11.5	9.02
MER67D	LTR	293	16.37	1.06	2.71	0	2.2	0.96	2.26
MER68	LTR	302.5	40.92	172.19	238.86	338.02	263.44	113.11	268.39
MER68-int	LTR	281.2	16.37	31.69	93.64	502.47	637.74	18.21	109.01
MER68B	LTR	303.5	4.09	9.51	58.36	248.49	299.66	3.83	54.88
MER68C	LTR	279.3	4.09	1.06	0	0	0	0	0
MER70-int	LTR	297.4	0	2.11	0	0	1.1	0.96	0
MER70A	LTR	323.2	4.09	4.23	3.39	1.83	1.1	1.92	2.26
MER70B	LTR	322	16.37	1.06	4.07	0.91	1.1	4.79	3.01
MER72	LTR	277.1	0	0	0	0	0	0	0
MER72B	LTR	262.2	0	0	0.68	0	0	0.96	0
MER73	LTR	294.2	0	2.11	1.36	0	1.1	1.92	1.5
MER74A	LTR	308.6	110.49	11.62	11.54	8.22	12.07	19.17	17.29
MER74B	LTR	312.6	16.37	60.21	213.75	551.8	522.49	30.68	272.9
MER74C	LTR	314.1	12.28	1.06	1.36	0	0	2.88	2.26
MER76	LTR	311.6	24.55	2.11	0.68	0	0	4.79	5.26
MER76-int	LTR	322.5	0	0	0	0	0	0	0
MER77	LTR	312.6	20.46	16.9	18.32	5.48	4.39	11.5	15.04
MER77B	LTR	295.2	49.11	7.39	12.89	16.44	25.25	11.5	9.77
MER81	DNA	299.4	20.46	33.8	16.96	10.05	8.78	31.63	19.55
MER83A-int	LTR	291	0	0	0	0	0	0	0
MER83B-int	LTR	249	0	0	0	0	0	0	0
MER87	LTR	290	0	9.51	2.04	0	0	11.5	6.77
MER88	LTR	298.7	8.18	21.13	17.64	0.91	0	27.8	9.77
MER89	LTR	296.5	53.2	22.18	23.75	8.22	17.56	28.76	21.8
MER89-int	LTR	301.4	16.37	0	0.68	0	0	0	1.5
MER90	LTR	306	28.64	1.06	3.39	0	0	2.88	3.76
MER90a	LTR	312.8	12.28	82.4	220.54	539.93	592.74	22.05	187.19
MER91A	DNA	334.3	36.83	20.07	11.54	21.01	31.83	17.25	16.54
MER91B	DNA	291.3	16.37	7.39	3.39	2.74	0	6.71	3.76
MER91C	DNA	286.7	4.09	0	0	0	1.1	0.96	0.75
MER92-int	LTR	266.6	4.09	4.23	2.71	0.91	1.1	4.79	0
MER92A	LTR	300.5	4.09	0	0.68	0	1.1	0.96	0
MER92B	LTR	296.5	32.74	12.68	9.5	6.4	5.49	9.59	6.77
MER92C	LTR	285.4	0	0	0.68	1.83	1.1	0.96	0
MER92D	LTR	290	0	1.06	0.68	0	0	0	0.75
MER94	DNA	296	24.55	6.34	3.39	0.91	8.78	1.92	1.5
MER94B	DNA	257.2	0	23.24	56.32	180.89	200.87	1.92	37.59
MER95	LTR	280.4	0	1.06	1.36	0.91	2.2	0	0.75
MER96	DNA	301.5	32.74	1.06	3.39	0	0	0.96	1.5
MER96B	DNA	272.2	45.01	29.58	22.39	4.57	16.46	26.84	11.28
MER97a	DNA	290.2	4.09	2.11	0.68	0	0	0.96	0
MER97b	DNA	280.7	4.09	0	0	0.91	3.29	1.92	0
MER97c	DNA	308.2	0	0	0	1.83	5.49	0.96	2.26
MER97d	DNA	305.2	0	0	0	0	0	0	0
MER99	DNA	297.3	4.09	91.91	69.22	3.65	7.68	86.27	51.12
MERV1_I-int	LTR	208	519.7	151.06	320.29	828.62	789.22	138.04	633
MERV1_LTR	LTR	109.5	167.78	10.56	12.21	4.57	3.29	7.67	5.26
MERVK26-int	LTR	214.5	953.46	582.07	543.54	28.32	35.13	598.17	366.87
MERVL-int	LTR	43.6	716.12	296.85	981.9	946.47	614.69	314.42	1101.36
MERVL_2A-int	LTR	193.2	691.57	804.97	719.29	480.54	480.78	667.19	649.54
MERX	DNA	296.9	0	0	0.68	0	0	0	0.75
MIR	SINE	300.8	2258.84	1407.11	1765.66	2233.7	2239.24	1377.51	1812.54
MIR3	SINE	290.6	1072.13	1099.7	1375.48	2269.33	2175.57	994.07	1510.33
MIRb	SINE	307.7	2717.16	2119.12	2780.82	3773.09	3797.92	1998.68	2834.22
MIRc	SINE	286.4	1464.97	1475.78	1806.38	2319.58	2279.85	1307.53	1663.69
MLT-int	LTR	317.7	36.83	53.88	108.57	295.09	315.03	49.85	138.33
MLT1-int	LTR	308.7	53.2	6.34	7.46	1.83	2.2	11.5	5.26
MLT1A	LTR	298.9	192.33	111.98	90.93	72.17	98.79	122.7	97.73
MLT1A-int	LTR	312.3	8.18	1.06	1.36	0.91	2.2	1.92	1.5
MLT1A0	LTR	296.7	585.17	270.44	432.26	898.96	896.79	282.79	543.54
MLT1A0-int	LTR	309	36.83	4.23	4.07	8.22	7.68	11.5	6.01
MLT1A1	LTR	278.6	351.92	225.01	315.54	370.91	331.5	213.77	369.12
MLT1A1-int	LTR	310.2	4.09	7.39	4.07	1.83	0	5.75	5.26
MLT1B	LTR	288.2	560.62	434.18	537.44	1192.22	1392.94	352.77	608.19
MLT1B-int	LTR	306.7	0	8.45	6.11	1.83	1.1	7.67	4.51
MLT1C	LTR	297.1	560.62	268.32	381.36	573.73	609.2	325.92	415.74
MLT1C-int	LTR	303.9	20.46	4.23	5.43	0	0	2.88	0.75
MLT1D	LTR	299.2	515.61	478.54	574.08	883.43	884.72	391.11	627.74
MLT1D-int	LTR	315.4	45.01	7.39	0.68	0	2.2	4.79	0
MLT1E	LTR	310.2	32.74	9.51	13.57	31.98	16.46	20.13	18.79
MLT1E-int	LTR	342.1	0	0	0	0	0	0	0
MLT1E1	LTR	307.4	20.46	13.73	60.39	218.35	204.17	10.54	66.91
MLT1E1-int	LTR	333.4	0	0	0	0.91	0	0	0
MLT1E1A	LTR	307.6	106.39	35.92	38	19.19	16.46	41.22	32.33
MLT1E1A-int	LTR	310.3	0	0	0	0	0	0	0
MLT1E2	LTR	310.7	90.03	109.86	127.57	111.46	105.38	108.32	154.12
MLT1E2-int	LTR	312.9	0	3.17	1.36	0	0	1.92	0
MLT1E3	LTR	309.2	61.38	40.14	29.86	5.48	9.88	58.47	37.59
MLT1E3-int	LTR	314.1	0	0	0.68	0.91	2.2	0	0
MLT1F	LTR	307.9	130.95	79.23	181.86	410.2	399.55	65.18	208.24
MLT1F-int	LTR	312.3	49.11	28.52	88.89	283.21	285.39	2.88	129.31
MLT1F1	LTR	301.9	110.49	98.24	65.14	40.2	53.79	97.78	72.17
MLT1F1-int	LTR	313.2	0	1.06	2.04	0	0	1.92	1.5
MLT1F2	LTR	315.6	155.5	94.02	153.36	342.59	279.9	82.44	223.28
MLT1F2-int	LTR	304.7	0	2.11	2.71	14.62	6.59	2.88	7.52
MLT1G	LTR	319	53.2	19.02	19	7.31	8.78	38.34	27.82
MLT1G-int	LTR	310.5	4.09	0	0	0.91	1.1	0.96	1.5
MLT1G1	LTR	316.4	53.2	25.35	65.82	99.58	52.69	33.55	81.94
MLT1G1-int	LTR	329.3	0	0	1.36	0.91	1.1	0	1.5
MLT1G3	LTR	313.6	53.2	28.52	25.11	12.79	12.07	33.55	30.07
MLT1G3-int	LTR	314.3	0	13.73	10.18	7.31	2.2	8.63	3.01
MLT1H	LTR	312.2	139.13	45.42	40.04	16.44	28.54	77.65	54.88
MLT1H-int	LTR	315.1	20.46	12.68	12.89	4.57	5.49	10.54	12.03
MLT1H1	LTR	323	102.3	57.05	54.96	121.51	129.52	41.22	50.37
MLT1H1-int	LTR	337.7	8.18	0	0.68	0	0	0	0.75
MLT1H2	LTR	298.9	53.2	13.73	14.93	12.79	12.07	30.68	18.79
MLT1H2-int	LTR	315.8	0	0	3.39	1.83	1.1	3.83	0.75
MLT1I	LTR	315.7	69.57	44.37	25.11	13.7	17.56	38.34	36.09
MLT1I-int	LTR	336.8	0	2.11	0	0	1.1	0	0
MLT1J	LTR	311.4	306.91	106.7	191.36	320.67	336.98	107.36	201.48
MLT1J-int	LTR	331.5	49.11	19.02	49.54	166.27	126.23	11.5	94.72
MLT1J1	LTR	301.6	32.74	23.24	110.61	260.37	250.27	15.34	99.24
MLT1J1-int	LTR	331.4	4.09	2.11	4.07	2.74	2.2	4.79	5.26
MLT1J2	LTR	313.7	40.92	15.85	10.86	3.65	4.39	23.97	13.53
MLT1J2-int	LTR	330.3	4.09	0	0	0	0	0	0
MLT1K	LTR	314.3	466.5	128.88	252.43	564.59	545.54	94.9	296.95
MLT1K-int	LTR	344.1	0	0	0	0	0	0	0
MLT1L	LTR	312.6	159.59	61.27	61.07	78.57	105.38	63.27	74.43
MLT1L-int	LTR	316.3	0	0	0	0	0	0	0.75
MLT1M	LTR	303.4	8.18	14.79	14.93	0.91	1.1	26.84	17.29
MLT1N2	LTR	310.4	69.57	25.35	23.07	28.32	39.52	25.88	16.54
MLT1N2-int	LTR	324.7	0	0	0	0	0	0	0
MLT1O	LTR	313.9	24.55	14.79	12.89	2.74	1.1	16.3	11.28
MLT1O-int	LTR	350	0	0	0	0	0	0	0
MLT2B1	LTR	300.2	98.21	42.26	29.86	20.1	28.54	56.56	38.34
MLT2B2	LTR	296.2	24.55	23.24	21.71	6.4	19.76	33.55	21.05
MLT2B3	LTR	307.9	118.67	207.05	570.69	1383.16	1372.08	94.9	731.48
MLT2B4	LTR	286.4	36.83	76.06	42.07	12.79	16.46	57.52	39.84
MLT2B5	LTR	287.2	28.64	7.39	12.89	22.84	15.37	11.5	17.29
MLT2C1	LTR	291.9	32.74	21.13	28.5	17.36	16.46	15.34	14.28
MLT2C2	LTR	278.2	24.55	11.62	7.46	2.74	4.39	11.5	13.53
MLT2D	LTR	289.3	106.39	15.85	13.57	12.79	13.17	32.59	24.81
MLT2E	LTR	320.5	28.64	2.11	0	0.91	0	1.92	2.26
MLT2F	LTR	319.5	49.11	108.81	312.15	718.99	617.99	31.63	381.9
MLTR11A	LTR	227	257.8	81.34	56.32	56.64	57.08	116.95	81.94
MLTR11B	LTR	238.7	200.51	105.64	108.57	62.12	88.91	182.13	121.04
MLTR12	LTR	229.9	24.55	13.73	14.25	7.31	12.07	22.05	12.78
MLTR13	LTR	234	69.57	23.24	13.57	0.91	2.2	22.05	20.3
MLTR14	LTR	253.2	912.54	408.82	1004.3	2114.94	1970.31	300.04	1159.25
MLTR18A_MM	LTR	233.6	20.46	5.28	3.39	1.83	4.39	6.71	5.26
MLTR18B_MM	LTR	224.4	32.74	31.69	78.04	169.01	183.31	15.34	97.73
MLTR18C_MM	LTR	207.3	81.84	20.07	21.04	6.4	6.59	33.55	17.29
MLTR18D_MM	LTR	205.6	151.41	28.52	25.79	8.22	6.59	34.51	27.82
MLTR18_MM	LTR	204.1	20.46	15.85	15.61	4.57	7.68	23.97	14.28
MLTR25A	LTR	182.1	274.17	99.3	70.57	28.32	25.25	115.99	59.39
MLTR25C	LTR	172.1	49.11	8.45	5.43	0	4.39	8.63	7.52
MLTR31A_MM	LTR	160.9	49.11	12.68	6.79	0.91	4.39	5.75	8.27
MLTR31C_MM	LTR	174.7	8.18	10.56	10.18	5.48	4.39	7.67	12.78
MLTR31D_MM	LTR	139.7	12.28	6.34	1.36	0.91	2.2	3.83	4.51
MLTR31E_MM	LTR	160.7	4.09	2.11	5.43	0	2.2	3.83	3.76
MLTR31FA_MM	LTR	164.3	32.74	46.48	66.5	45.68	39.52	63.27	81.94
MLTR31F_MM	LTR	158.2	32.74	16.9	12.21	3.65	10.98	12.46	6.77
MLTR32C_MM	LTR	208.9	0	2.11	2.04	1.83	0	1.92	2.26
MLTR73	LTR	267.2	73.66	41.2	46.82	18.27	18.66	34.51	36.84
MMAR1	DNA	247.1	12.28	20.07	21.71	2.74	3.29	13.42	6.77
MMERGLN-int	LTR	253.8	4546.33	229.24	186.61	17.36	37.32	254.03	129.31
MMERGLN_LTR	LTR	49.6	568.8	3.17	3.39	0.91	4.39	5.75	0.75
MMERVK10C-int	LTR	111.9	2905.39	714.12	1070.8	722.64	661.89	881.91	929.95
MMERVK10D3_I-int	LTR	212.9	781.59	133.11	141.14	7.31	5.49	170.63	94.72
MMERVK10D3_LTR	LTR	67.9	24.55	6.34	4.07	0	0	7.67	3.76
MMERVK9C_I-int	LTR	128.6	581.08	59.16	55.64	18.27	39.52	63.27	39.84
MMERVK9E_I-int	LTR	169.7	949.37	272.55	316.22	262.2	355.64	230.06	260.87
MMETn-int	LTR	61.7	1759.61	50.71	121.47	37.46	54.88	57.52	48.11
MMTV-int	LTR	260.9	94.12	17.96	17.64	0	1.1	26.84	12.78
MMVL30-int	LTR	136.3	834.79	156.35	177.11	10.96	29.64	208.02	125.55
MRLTR33	LTR	191.2	147.32	58.1	49.54	5.48	5.49	52.72	29.32
MT-int	LTR	117.9	73.66	41.2	44.11	10.05	8.78	36.43	28.57
MT2A	LTR	262.5	1133.51	426.78	382.04	249.41	318.32	569.41	420.25
MT2B	LTR	226.1	1849.63	1270.84	1203.12	1062.49	989	1669.88	1496.04
MT2B1	LTR	208.2	478.78	381.36	603.94	1004.02	1131.69	312.5	544.29
MT2B2	LTR	211.4	662.92	341.21	322.33	253.06	155.87	393.03	343.56
MT2C_Mm	LTR	83.8	605.63	276.77	595.79	736.35	523.59	318.26	722.46
MT2_Mm	LTR	22.2	396.93	140.5	174.4	100.49	99.89	121.74	156.37
MTA_Mm	LTR	43.8	1031.21	859.9	755.26	201.9	181.11	1028.58	627.74
MTA_Mm-int	LTR	56.2	945.28	1681.77	1252.66	65.78	79.03	1544.31	929.2
MTB	LTR	73.5	838.88	654.96	581.54	156.22	93.3	732.37	457.08
MTB-int	LTR	114.1	552.43	474.32	384.75	24.67	23.05	433.29	277.41
MTB_Mm	LTR	131.5	757.04	498.62	684.01	591.09	439.07	505.18	752.53
MTB_Mm-int	LTR	156.4	69.57	94.02	81.43	16.44	13.17	84.36	46.61
MTC	LTR	183.4	2979.05	1625.78	2091.38	2586.34	2448.89	1614.28	2168.89
MTC-int	LTR	210	712.03	585.24	513.01	83.14	128.43	580.91	354.84
MTD	LTR	240.6	4096.2	2080.03	2166.71	2445.65	2694.77	2198.07	2287.67
MTD-int	LTR	249.3	237.34	150.01	133	105.06	148.18	169.67	124.8
MTE-int	LTR	305.6	548.34	307.41	333.18	570.99	604.81	251.15	356.34
MTE2a	LTR	263.5	1063.95	803.91	734.22	726.3	896.79	818.65	696.9
MTE2a-int	LTR	298.2	40.92	10.56	16.29	10.96	18.66	7.67	14.28
MTE2b	LTR	265	1264.46	610.59	734.22	999.46	1050.47	585.71	838.24
MTE2b-int	LTR	288.5	73.66	55.99	46.14	55.73	59.27	46.01	39.09
MTEa	LTR	270.1	1518.17	914.83	1368.02	1765.95	1598.2	846.44	1428.38
MTEa-int	LTR	288.8	73.66	40.14	57.68	52.07	77.93	58.47	53.38
MTEb	LTR	262.8	859.34	382.41	428.18	517.09	497.24	370.98	486.4
MTEb-int	LTR	288.4	81.84	50.71	48.18	24.67	35.13	52.72	29.32
MURVY-LTR	LTR	112	413.3	44.37	52.25	37.46	36.22	56.56	59.39
MURVY-int	LTR	87.8	1649.12	496.5	489.93	253.06	176.72	589.54	469.11
MYSERV-int	LTR	237	98.21	81.34	160.14	444	590.54	70.94	168.4
MYSERV16_I-int	LTR	188.6	601.54	182.76	401.72	1159.33	1333.66	94.9	445.81
MYSERV6-int	LTR	206.7	511.51	379.24	407.15	623.98	847.4	286.62	326.27
MamGyp-int	LTR	330.2	28.64	44.37	35.29	28.32	37.32	29.72	21.05
MamGypLTR1a	LTR	307.9	4.09	5.28	2.71	0	1.1	4.79	3.01
MamGypLTR1b	LTR	306.8	4.09	16.9	12.21	0.91	3.29	11.5	12.78
MamGypLTR1c	LTR	308.3	0	7.39	7.46	1.83	2.2	8.63	6.01
MamGypLTR1d	LTR	308.8	4.09	2.11	0	0	0	1.92	0
MamGypLTR2b	LTR	293.3	0	6.34	0.68	0	1.1	0.96	1.5
MamGypLTR2c	LTR	308.8	0	8.45	2.04	0.91	1.1	4.79	0
MamGypLTR3	LTR	311.4	16.37	1.06	1.36	0	0	1.92	2.26
MamGypLTR3a	LTR	317.4	8.18	1.06	4.07	1.83	2.2	6.71	3.01
MamRep1151	LTR?	277.4	12.28	4.23	4.75	0	2.2	1.92	1.5
MamRep1161	DNA	298.7	0	0	0	0	0	0	0
MamRep137	DNA	303.9	4.09	11.62	4.75	0.91	1.1	12.46	15.79
MamRep1527	LTR	276.8	8.18	1.06	3.39	4.57	2.2	5.75	1.5
MamRep1879	DNA	299.6	8.18	0	0	0	1.1	2.88	0
MamRep1894	DNA	315.3	0	7.39	26.46	67.6	68.06	0	15.04
MamRep38	DNA	323.6	16.37	10.56	19.68	48.42	61.47	9.59	18.04
MamRep4096	DNA	291.8	20.46	1.06	4.75	0	1.1	3.83	2.26
MamRep434	DNA	283.4	16.37	6.34	8.82	9.14	9.88	7.67	12.03
MamRep488	DNA	288.8	12.28	1.06	1.36	0	0	0	3.76
MamRep605	LTR?	307.8	28.64	12.68	10.86	4.57	17.56	6.71	9.02
MamSINE1	SINE	309.4	16.37	57.05	21.04	0.91	1.1	26.84	16.54
MamTip1	DNA	287.5	8.18	1.06	4.75	0	0	3.83	3.76
MamTip2	DNA	288.5	40.92	36.97	47.5	126.07	97.69	16.3	59.39
MamTip3	DNA	307.9	8.18	2.11	3.39	3.65	2.2	4.79	1.5
Mam_R4	LINE	292.7	0	4.23	2.71	0.91	0	1.92	2.26
MuLV-int	LTR	295.1	883.89	83.45	121.47	16.44	18.66	147.62	105.25
MuRRS-int	LTR	214.2	3097.72	110.92	222.57	358.12	362.23	170.63	252.6
MuRRS4-int	LTR	276.2	2234.29	413.05	356.25	50.25	82.32	524.35	257.11
MurERV4-int	LTR	209.8	339.64	1146.18	1039.58	1295.46	1479.65	925.05	814.18
MurERV4_19-int	LTR	159.7	65.47	399.32	1332.05	3382.99	3547.66	46.01	1514.84
MusHAL1	LINE	116.6	576.99	54.93	72.61	27.41	42.81	99.69	66.91
ORR1A0	LTR	36.2	143.22	39.09	44.79	8.22	10.98	52.72	39.84
ORR1A0-int	LTR	58.9	147.32	153.18	157.43	37.46	36.22	152.42	86.45
ORR1A1	LTR	94.7	401.03	81.34	80.75	32.89	50.49	133.25	91.72
ORR1A1-int	LTR	99.3	351.92	225.01	224.61	23.75	55.98	231.02	161.63
ORR1A2	LTR	108.7	2041.96	716.23	693.51	518.91	378.69	957.64	896.88
ORR1A2-int	LTR	155.2	793.87	670.81	630.4	423.9	425.89	663.35	542.79
ORR1A3	LTR	126.2	491.05	202.83	173.72	61.21	45	273.2	201.48
ORR1A3-int	LTR	172.3	360.11	125.71	186.61	256.72	326.01	128.45	210.5
ORR1A4	LTR	136.5	1710.5	471.15	538.79	416.59	373.21	675.81	650.29
ORR1A4-int	LTR	164.6	401.03	413.05	415.29	471.41	574.08	365.23	369.88
ORR1B1	LTR	168.6	2663.96	697.22	801.4	887.09	891.3	985.44	1060.76
ORR1B1-int	LTR	209.2	441.95	336.99	310.11	349.9	409.43	369.06	381.15
ORR1B2	LTR	168.2	1194.89	312.69	268.04	191.85	210.75	475.47	442.8
ORR1B2-int	LTR	194.6	163.68	49.65	31.21	10.96	32.93	54.64	31.57
ORR1C1	LTR	177.6	814.33	300.01	270.07	190.02	228.31	419.87	413.48
ORR1C1-int	LTR	210.2	110.49	62.33	54.96	11.88	32.93	53.68	48.11
ORR1C2	LTR	188.5	851.16	522.91	471.61	601.14	586.15	532.98	563.08
ORR1C2-int	LTR	219.6	81.84	69.72	58.36	28.32	55.98	61.35	45.11
ORR1D-int	LTR	265.9	24.55	20.07	19	1.83	10.98	14.38	15.04
ORR1D1	LTR	214.2	1555	892.65	899.12	966.57	1027.42	986.4	1027.69
ORR1D1-int	LTR	217.8	429.67	139.44	147.25	129.73	143.79	135.16	152.61
ORR1D2	LTR	251.9	1309.47	609.54	914.73	1512.89	1413.79	628.84	1165.26
ORR1D2-int	LTR	251.3	126.86	367.62	610.04	1375.85	1331.47	295.25	819.44
ORR1E	LTR	283.8	1730.96	776.45	993.44	1550.35	1522.46	837.82	1187.81
ORR1E-int	LTR	289.1	126.86	51.76	49.54	41.11	58.18	50.81	48.11
ORR1F	LTR	287.6	1559.09	1000.4	1857.27	3239.55	3037.24	713.2	2122.28
ORR1F-int	LTR	304.6	65.47	161.63	604.61	1718.44	1919.82	23.01	720.96
ORR1G	LTR	290.2	327.37	286.28	366.43	411.11	383.09	340.3	380.4
ORR1G-int	LTR	299.8	8.18	1.06	0	0	0	2.88	0.75
ORSL	DNA	267.1	24.55	38.03	22.39	10.05	10.98	20.13	10.52
ORSL-2a	DNA	288.1	0	1.06	1.36	1.83	3.29	1.92	3.76
ORSL-2b	DNA	281.4	16.37	6.34	3.39	4.57	4.39	10.54	8.27
PB1	SINE	270.5	916.63	1204.28	857.72	342.59	302.96	1050.63	742.76
PB1D10	SINE	262	4890.07	4210.77	3402.4	1526.59	1579.54	4881.2	3394.29
PB1D11	SINE	242	1264.46	1076.46	840.76	299.65	344.67	1229.88	857.03
PB1D7	SINE	256.1	2099.25	2061.01	1665.23	720.81	731.05	2394.59	1614.07
PB1D9	SINE	213.3	2455.26	2475.12	1910.88	663.26	675.06	2994.67	1951.62
Plat_L3	LINE	293.5	16.37	22.18	25.11	17.36	23.05	11.5	18.79
RCHARR1	DNA	247.1	425.58	294.73	302.65	209.21	281	222.4	197.72
RLTR1	LTR	107.6	12.28	0	0	0	0	2.88	1.5
RLTR10	LTR	52.8	446.04	66.55	95.68	16.44	12.07	74.77	54.88
RLTR10-int	LTR	88.4	2357.05	221.84	253.79	83.14	80.13	241.57	193.96
RLTR10A	LTR	76.5	933	50.71	70.57	6.4	1.1	68.06	46.61
RLTR10B	LTR	42	122.76	4.23	13.57	19.19	17.56	12.46	24.81
RLTR10B2	LTR	53.5	597.45	6.34	16.29	20.1	18.66	10.54	20.3
RLTR10C	LTR	50	1571.37	63.38	99.75	157.14	209.65	60.39	110.51
RLTR10D	LTR	95.4	102.3	21.13	16.96	2.74	1.1	22.05	8.27
RLTR10D2	LTR	73.9	77.75	11.62	22.39	8.22	6.59	26.84	18.79
RLTR10E	LTR	110	241.43	22.18	97.72	253.98	222.83	8.63	163.14
RLTR10F	LTR	75	654.74	51.76	63.11	25.58	18.66	69.02	51.12
RLTR11A	LTR	182.1	126.86	75	64.47	49.33	61.47	78.61	75.18
RLTR11A2	LTR	195.1	196.42	75	115.36	84.96	87.81	93.94	106.75
RLTR11B	LTR	141.5	65.47	42.26	44.11	25.58	32.93	34.51	38.34
RLTR11C_MM	LTR	194.4	81.84	61.27	40.71	11.88	12.07	59.43	36.84
RLTR11D	LTR	203	265.99	13.73	11.54	9.14	8.78	17.25	22.55
RLTR12A	LTR	173.4	81.84	19.02	23.75	10.96	18.66	23.97	21.8
RLTR12B	LTR	181.3	73.66	35.92	27.82	9.14	12.07	39.3	24.06
RLTR12B2	LTR	174.7	0	4.23	4.75	1.83	2.2	6.71	3.01
RLTR12BD_Mm	LTR	227.1	73.66	41.2	22.39	5.48	9.88	41.22	33.83
RLTR12C	LTR	200.1	53.2	15.85	16.96	8.22	7.68	29.72	24.06
RLTR12D	LTR	223.8	61.38	80.29	64.47	34.72	37.32	90.11	72.92
RLTR12E	LTR	200.6	200.51	23.24	31.21	7.31	4.39	44.1	25.56
RLTR12F	LTR	195.9	4.09	0	0	0	0	0.96	0
RLTR12G	LTR	196	28.64	24.3	23.07	10.05	18.66	23.97	22.55
RLTR12H	LTR	172.3	24.55	5.28	2.04	2.74	1.1	2.88	6.77
RLTR13A	LTR	82.9	28.64	1.06	1.36	0.91	5.49	4.79	3.01
RLTR13A1	LTR	104.8	24.55	4.23	5.43	5.48	5.49	3.83	3.01
RLTR13A2	LTR	63.3	8.18	1.06	0.68	1.83	2.2	1.92	0.75
RLTR13A3	LTR	92.7	16.37	3.17	3.39	2.74	3.29	2.88	2.26
RLTR13B1	LTR	87.9	90.03	52.82	38.68	2.74	13.17	42.18	27.82
RLTR13B2	LTR	46.4	40.92	4.23	2.04	4.57	3.29	0.96	2.26
RLTR13B3	LTR	65.9	24.55	3.17	6.79	1.83	3.29	4.79	5.26
RLTR13B4	LTR	118.6	40.92	4.23	3.39	1.83	3.29	2.88	7.52
RLTR13C1	LTR	127.1	77.75	27.47	29.86	49.33	40.61	31.63	32.33
RLTR13C2	LTR	82.4	184.14	15.85	15.61	8.22	16.46	25.88	16.54
RLTR13C3	LTR	146.7	28.64	6.34	1.36	2.74	2.2	9.59	6.77
RLTR13D	LTR	196.3	12.28	0	0	0	3.29	2.88	0.75
RLTR13D1	LTR	112.6	28.64	28.52	56.32	103.23	113.06	11.5	60.89
RLTR13D2	LTR	134.6	16.37	49.65	219.86	806.69	810.08	15.34	277.41
RLTR13D3	LTR	148.2	32.74	16.9	18.32	14.62	28.54	14.38	15.79
RLTR13D3A	LTR	142.9	184.14	6.34	7.46	12.79	18.66	9.59	3.76
RLTR13D3A1	LTR	104.2	49.11	50.71	36.64	28.32	38.42	33.55	24.06
RLTR13D4	LTR	124.7	49.11	4.23	1.36	4.57	4.39	10.54	6.77
RLTR13D5	LTR	116.5	265.99	98.24	86.86	36.54	70.25	69.02	50.37
RLTR13D6	LTR	137	110.49	32.75	103.14	332.54	296.37	51.76	112.02
RLTR13E	LTR	126.2	229.16	64.44	35.96	18.27	34.03	46.01	30.07
RLTR13F	LTR	92.9	8.18	3.17	14.93	21.93	26.34	6.71	15.04
RLTR13G	LTR	220.2	507.42	22.18	47.5	22.84	31.83	20.13	27.06
RLTR14	LTR	186	347.83	201.77	308.08	601.14	691.53	210.89	389.42
RLTR14-int	LTR	229	376.47	699.33	1270.3	2629.28	2882.47	376.73	1481.76
RLTR14_RN	LTR	203.6	114.58	95.08	186.61	348.07	344.67	64.23	197.72
RLTR15	LTR	171.2	315.09	98.24	123.5	213.78	294.17	69.98	109.76
RLTR16	LTR	194.6	126.86	28.52	32.57	21.01	19.76	35.47	33.08
RLTR16B_MM	LTR	159.6	208.7	38.03	160.14	284.12	227.22	30.68	186.44
RLTR16C_MM	LTR	208.8	73.66	21.13	10.18	5.48	4.39	21.09	15.04
RLTR17	LTR	174.1	466.5	132.05	101.11	47.51	52.69	155.29	99.24
RLTR17B_Mm	LTR	275.6	139.13	195.43	199.5	197.33	253.56	154.33	169.15
RLTR17C_Mm	LTR	180.1	32.74	21.13	13.57	0.91	3.29	11.5	9.77
RLTR17D_Mm	LTR	198.3	90.03	41.2	54.29	10.05	16.46	43.14	34.58
RLTR18	LTR	201.8	118.67	40.14	33.93	30.15	28.54	42.18	54.13
RLTR18-int	LTR	215.7	16.37	17.96	9.5	3.65	5.49	14.38	7.52
RLTR18B	LTR	221.7	126.86	36.97	45.46	20.1	38.42	46.97	33.08
RLTR19	LTR	177.3	204.61	111.98	72.61	11.88	19.76	79.56	65.4
RLTR19-int	LTR	204.1	892.08	1143.01	951.37	359.95	330.4	1111.98	761.55
RLTR19A	LTR	169.5	4.09	3.17	4.75	4.57	3.29	3.83	6.77
RLTR19A2	LTR	192.8	0	5.28	2.71	0	0	0.96	2.26
RLTR19B	LTR	138.1	20.46	12.68	10.86	2.74	4.39	13.42	15.79
RLTR19C	LTR	176.6	40.92	49.65	162.86	397.41	372.11	13.42	196.21
RLTR19D	LTR	196.5	16.37	2.11	1.36	0.91	2.2	1.92	0
RLTR1A2_MM	LTR	148.1	270.08	75	64.47	1.83	3.29	82.44	41.35
RLTR1B	LTR	75.4	1276.74	27.47	23.75	10.05	3.29	28.76	15.04
RLTR1B-int	LTR	127.8	2275.21	55.99	41.39	14.62	16.46	65.18	39.84
RLTR1C	LTR	80.4	200.51	6.34	8.14	2.74	3.29	10.54	4.51
RLTR1D	LTR	122.6	147.32	4.23	8.82	31.98	35.13	7.67	23.31
RLTR1D2_MM	LTR	114.4	85.93	2.11	2.71	0	4.39	5.75	7.52
RLTR1E_MM	LTR	157.1	32.74	0	0	0	0	0.96	0
RLTR1F_Mm	LTR	104.3	85.93	21.13	9.5	2.74	0	19.17	11.28
RLTR20A	LTR	185.9	16.37	20.07	17.64	9.14	16.46	30.68	15.04
RLTR20A1	LTR	171.3	12.28	2.11	0.68	0	0	1.92	1.5
RLTR20A2	LTR	188	32.74	4.23	5.43	15.53	8.78	6.71	10.52
RLTR20A2B_MM	LTR	205.4	32.74	34.86	54.96	59.38	31.83	68.06	68.41
RLTR20A3_MM	LTR	191.7	53.2	28.52	31.21	26.49	37.32	35.47	47.36
RLTR20A4	LTR	199	106.39	101.41	69.22	31.06	34.03	141.87	100.74
RLTR20B1	LTR	211.3	12.28	23.24	25.11	8.22	21.95	47.93	23.31
RLTR20B2	LTR	185.8	53.2	33.8	39.36	74	40.61	21.09	48.87
RLTR20B3	LTR	195.1	53.2	50.71	158.11	433.95	399.55	29.72	207.49
RLTR20B3A_MM	LTR	193	53.2	5.28	10.86	20.1	17.56	6.71	15.04
RLTR20B4_MM	LTR	193.3	24.55	7.39	8.14	0.91	3.29	10.54	11.28
RLTR20B5_MM	LTR	186.9	122.76	26.41	14.93	13.7	15.37	30.68	19.55
RLTR20C	LTR	198.1	24.55	7.39	3.39	0.91	1.1	14.38	3.76
RLTR20C1_MM	LTR	197	73.66	58.1	69.22	21.93	16.46	92.03	75.18
RLTR20C2_MM	LTR	194.4	241.43	68.67	50.21	20.1	13.17	69.02	49.62
RLTR20D	LTR	195.6	175.96	30.64	17.64	3.65	9.88	38.34	24.06
RLTR21	LTR	196.9	135.04	97.19	76	15.53	39.52	97.78	67.66
RLTR22_Mur	LTR	171.8	126.86	193.32	164.22	215.6	503.83	169.67	146.6
RLTR22_Mus	LTR	124.6	147.32	234.52	205.61	116.94	150.38	192.68	102.99
RLTR23	LTR	145	327.37	52.82	48.86	28.32	49.39	58.47	36.84
RLTR24	LTR	171.8	384.66	469.04	1335.45	1669.11	1361.11	146.67	1391.55
RLTR24B_MM	LTR	218.7	45.01	9.51	14.93	0	3.29	9.59	6.01
RLTR25A	LTR	203.4	135.04	94.02	119.43	158.96	162.45	155.29	127.8
RLTR25B	LTR	203.8	200.51	459.53	252.43	87.7	113.06	487.93	284.93
RLTR26	LTR	199.9	28.64	8.45	5.43	6.4	6.59	9.59	13.53
RLTR26B_MM	LTR	203.7	531.97	65.5	65.82	8.22	8.78	103.53	71.42
RLTR26C_MM	LTR	212.7	249.62	68.67	247	558.2	508.22	47.93	313.49
RLTR26D_MM	LTR	200	32.74	10.56	22.39	50.25	42.81	5.75	34.58
RLTR26_Mus	LTR	183.9	245.53	27.47	21.71	5.48	12.07	48.89	46.61
RLTR27	LTR	205.9	990.29	115.15	150.64	78.57	52.69	136.12	170.65
RLTR28	LTR	159.5	180.05	109.86	153.36	391.93	327.1	97.78	243.58
RLTR28B	LTR	189.3	20.46	22.18	27.14	47.51	32.93	11.5	16.54
RLTR30	LTR	189.8	49.11	13.73	5.43	7.31	17.56	13.42	12.78
RLTR30B_MM	LTR	167.6	98.21	63.38	180.5	518.91	375.4	23.01	281.92
RLTR30C_MM	LTR	137.1	8.18	3.17	1.36	2.74	1.1	0.96	1.5
RLTR30D2_MM	LTR	157.5	143.22	46.48	30.54	10.96	13.17	41.22	30.82
RLTR30D_MM	LTR	187.7	20.46	7.39	24.43	12.79	7.68	14.38	14.28
RLTR30D_RN	LTR	167.7	8.18	1.06	4.07	0.91	0	2.88	3.01
RLTR30E_MM	LTR	167.8	73.66	15.85	16.29	2.74	7.68	20.13	17.29
RLTR31A_Mm	LTR	174	4.09	14.79	12.89	23.75	28.54	12.46	7.52
RLTR31B2	LTR	221.5	196.42	92.96	88.89	27.41	43.91	85.32	49.62
RLTR31B_Mm	LTR	142.9	53.2	8.45	2.71	0.91	1.1	4.79	3.76
RLTR31C_MM	LTR	194.2	192.33	45.42	35.96	9.14	14.27	33.55	27.82
RLTR31D_MM	LTR	157.5	175.96	106.7	80.75	52.07	61.47	97.78	84.2
RLTR31M	LTR	173.3	24.55	6.34	4.07	0.91	0	1.92	5.26
RLTR31_Mm	LTR	167.3	8.18	6.34	0.68	0.91	6.59	3.83	2.26
RLTR31_Mur	LTR	195.7	470.59	85.57	102.47	5.48	4.39	80.52	46.61
RLTR33	LTR	154.2	188.24	36.97	39.36	27.41	31.83	49.85	42.85
RLTR34B_MM	LTR	191	122.76	33.8	14.25	5.48	2.2	33.55	19.55
RLTR34C_MM	LTR	211.3	384.66	66.55	72.61	4.57	3.29	115.99	56.38
RLTR34D_MM	LTR	219.7	474.68	45.42	65.82	1.83	0	109.28	57.89
RLTR35B_MM	LTR	182.8	57.29	24.3	14.93	23.75	26.34	9.59	33.08
RLTR3_Mm	LTR	254	0	1.06	2.04	0.91	0	2.88	0
RLTR40	LTR	226	147.32	68.67	35.96	13.7	28.54	75.73	57.14
RLTR41	LTR	174.1	270.08	34.86	45.46	33.8	36.22	62.31	43.6
RLTR41A2	LTR	149.1	94.12	28.52	87.54	241.19	263.44	30.68	131.56
RLTR41B	LTR	99	28.64	24.3	86.18	267.68	281	3.83	138.33
RLTR41C	LTR	125	45.01	8.45	4.75	0.91	1.1	7.67	2.26
RLTR42	LTR	198	12.28	8.45	3.39	4.57	1.1	6.71	6.01
RLTR42-int	LTR	225.2	212.79	83.45	80.75	32.89	73.54	84.36	62.4
RLTR43A	LTR	254	0	0	0	0	0	0	0
RLTR43B	LTR	224	0	0	0	0	0	0	0
RLTR43C	LTR	91	0	10.56	61.07	167.19	206.36	2.88	72.92
RLTR44-int	LTR	148.4	495.14	73.95	72.61	53.9	87.81	50.81	45.11
RLTR44A	LTR	144.6	622	20.07	32.57	53.9	62.57	28.76	75.93
RLTR44B	LTR	159	425.58	12.68	13.57	0.91	1.1	26.84	12.03
RLTR44C	LTR	97.5	744.76	25.35	31.89	6.4	12.07	55.6	33.83
RLTR44D	LTR	119	712.03	13.73	18.32	1.83	3.29	20.13	15.04
RLTR44E	LTR	106.4	372.38	35.92	41.39	3.65	5.49	46.97	30.82
RLTR45	LTR	117.8	626.09	157.4	125.54	48.42	32.93	165.84	123.29
RLTR45-int	LTR	112	531.97	28.52	29.86	31.98	37.32	26.84	28.57
RLTR46	LTR	131.7	57.29	3.17	0.68	0	1.1	0.96	3.01
RLTR46A	LTR	113.3	12.28	0	0	0	0	0.96	0.75
RLTR46A2	LTR	132.3	16.37	0	0.68	0	0	1.92	0
RLTR46B	LTR	92.6	8.18	5.28	0.68	0	0	4.79	0.75
RLTR47	LTR	143.3	0	0	0.68	0.91	2.2	3.83	2.26
RLTR47_MM	LTR	170.3	0	0	0	0	0	0	0.75
RLTR48A	LTR	107.2	180.05	46.48	57.68	78.57	49.39	58.47	89.46
RLTR48B	LTR	171	204.61	5.28	8.14	2.74	0	19.17	6.01
RLTR48C	LTR	85.4	28.64	24.3	19.68	8.22	17.56	23.97	17.29
RLTR49	LTR	194.8	253.71	48.59	29.86	20.1	27.44	29.72	19.55
RLTR4_MM-int	LTR	242	1063.95	41.2	39.36	7.31	16.46	42.18	24.06
RLTR4_Mm	LTR	60.8	77.75	10.56	5.43	2.74	1.1	9.59	6.01
RLTR50A	LTR	109.6	4.09	1.06	2.04	1.83	3.29	0	0
RLTR50B	LTR	117.5	81.84	5.28	3.39	9.14	16.46	2.88	5.26
RLTR51A_Mm	LTR	186.9	106.39	42.26	71.25	95.93	70.25	67.1	69.16
RLTR51B_Mm	LTR	216.4	274.17	105.64	120.79	28.32	29.64	127.49	102.24
RLTR53B_Mm	LTR	204.5	49.11	7.39	8.14	0.91	4.39	14.38	5.26
RLTR53_Mm	LTR	202.2	94.12	85.57	57.68	2.74	7.68	92.03	58.64
RLTR5_Mm	LTR	68.8	81.84	0	3.39	0	1.1	1.92	0.75
RLTR6-int	LTR	189.8	2144.26	157.4	251.07	559.11	521.39	155.29	378.15
RLTR6B_Mm	LTR	41	85.93	8.45	10.86	21.01	30.73	6.71	10.52
RLTR6C_Mm	LTR	74.6	53.2	3.17	4.07	1.83	2.2	7.67	1.5
RLTR6_Mm	LTR	74.2	57.29	4.23	10.86	5.48	5.49	6.71	8.27
RLTR8	LTR	105.7	32.74	21.13	19.68	2.74	9.88	17.25	15.04
RLTR9A	LTR	128.7	147.32	142.61	335.9	877.04	771.66	77.65	375.14
RLTR9A2	LTR	134.4	45.01	24.3	104.5	346.25	296.37	9.59	151.11
RLTR9A3	LTR	135.1	49.11	39.09	85.5	134.3	147.09	28.76	74.43
RLTR9A3A	LTR	175.8	20.46	0	5.43	0.91	6.59	1.92	3.01
RLTR9A3B	LTR	160.6	12.28	1.06	1.36	2.74	3.29	2.88	3.01
RLTR9A4	LTR	146.3	0	1.06	0	0.91	1.1	0	0.75
RLTR9B	LTR	121.1	73.66	7.39	5.43	4.57	5.49	13.42	8.27
RLTR9B2	LTR	150.2	20.46	1.06	1.36	0.91	1.1	6.71	3.76
RLTR9C	LTR	151.6	61.38	3.17	2.71	0.91	3.29	1.92	3.76
RLTR9D	LTR	127.3	212.79	69.72	82.11	38.37	51.59	87.23	71.42
RLTR9D2	LTR	97.6	126.86	8.45	4.75	2.74	3.29	13.42	15.04
RLTR9E	LTR	130.7	261.89	32.75	54.29	27.41	19.76	63.27	57.89
RLTR9F	LTR	122.6	118.67	8.45	25.11	60.3	54.88	5.75	37.59
RLTRETN_Mm	LTR	73.4	556.53	26.41	40.04	31.06	27.44	42.18	49.62
RMER10A	LTR	223.6	617.91	324.31	675.87	1700.17	1384.16	279.91	950.25
RMER10B	LTR	181.8	433.76	99.3	104.5	155.31	166.85	135.16	135.32
RMER12	LTR	233.2	98.21	68.67	48.18	14.62	25.25	69.02	56.38
RMER12B	LTR	204.5	20.46	46.48	37.32	18.27	32.93	28.76	22.55
RMER12C	LTR	228.8	77.75	39.09	44.79	204.64	260.15	63.27	61.65
RMER13A	LTR	199.3	617.91	150.01	133.68	56.64	34.03	179.26	144.34
RMER13A1	LTR	217.1	421.49	66.55	60.39	36.54	36.22	104.49	66.16
RMER13A2	LTR	227.2	343.74	52.82	56.32	19.19	13.17	92.98	63.9
RMER13B	LTR	203.4	478.78	85.57	64.47	32.89	39.52	130.37	91.72
RMER15	LTR	258.2	1387.22	995.12	1192.94	1765.95	1833.1	906.84	1281.04
RMER15-int	LTR	293.6	319.18	725.74	536.08	501.56	553.22	666.23	499.18
RMER16	LTR	126.8	65.47	29.58	18.32	10.05	17.56	22.05	15.04
RMER16-int	LTR	164.5	405.12	40.14	57	42.02	45	69.02	45.11
RMER16A2	LTR	151.4	45.01	14.79	7.46	10.96	19.76	14.38	10.52
RMER16A3	LTR	217.6	49.11	4.23	9.5	5.48	8.78	12.46	4.51
RMER16B	LTR	145.1	16.37	11.62	13.57	4.57	7.68	6.71	10.52
RMER16B2	LTR	137.2	12.28	10.56	8.14	3.65	7.68	12.46	10.52
RMER16B3	LTR	141.6	126.86	2.11	0.68	0	0	1.92	0
RMER16C	LTR	116.7	16.37	62.33	35.96	0	2.2	53.68	29.32
RMER16_Mm	LTR	114.3	77.75	17.96	10.86	0.91	10.98	9.59	9.02
RMER17A	LTR	143.8	200.51	21.13	18.32	16.44	17.56	36.43	24.81
RMER17A-int	LTR	172.6	163.68	84.51	78.04	6.4	14.27	67.1	39.09
RMER17A2	LTR	184.6	560.62	434.18	1406.02	2441.09	1688.21	194.6	2184.68
RMER17B	LTR	165.6	1579.55	234.52	363.72	304.22	209.65	278.95	466.1
RMER17B2	LTR	179.4	339.64	29.58	39.36	31.98	30.73	63.27	45.11
RMER17C	LTR	181.5	302.82	85.57	99.75	47.51	50.49	153.38	99.99
RMER17C-int	LTR	184	773.41	254.59	188.65	20.1	23.05	263.62	172.16
RMER17C2	LTR	205.7	81.84	27.47	23.75	8.22	8.78	44.1	34.58
RMER17D	LTR	173.7	73.66	14.79	16.29	10.05	13.17	20.13	21.8
RMER17D2	LTR	150.1	102.3	29.58	46.14	59.38	55.98	47.93	78.19
RMER19A	LTR	156.7	503.33	207.05	312.15	520.74	554.32	215.69	387.92
RMER19B	LTR	176.4	2410.25	685.6	616.83	516.17	693.72	795.64	625.48
RMER19B2	LTR	173.4	1141.7	165.85	280.93	769.23	873.74	135.16	346.57
RMER19C	LTR	200.5	597.45	100.36	125.54	150.74	177.82	141.87	158.63
RMER2	LTR	200.2	253.71	90.85	53.61	22.84	34.03	115.03	62.4
RMER20A	LTR	205.1	319.18	118.32	95	15.53	13.17	136.12	87.21
RMER20B	LTR	228.2	319.18	47.54	40.71	9.14	13.17	84.36	53.38
RMER20C_Mm	LTR	248	200.51	29.58	33.25	46.59	41.71	57.52	55.63
RMER21A	LTR	210.5	229.16	45.42	51.57	48.42	62.57	64.23	47.36
RMER21B	LTR	230.4	343.74	86.62	249.72	619.41	679.46	119.83	354.84
RMER30	DNA	268.3	204.61	157.4	206.29	380.96	475.29	96.82	276.66
RMER3D-int	LTR	194.6	135.04	100.36	302.65	720.81	737.63	34.51	438.29
RMER3D1	LTR	162	0	0	0	0	0	0	0
RMER3D2	LTR	252.3	0	0	0	0	0	0	0
RMER3D3	LTR	269.1	0	0	0	0	0	0	0
RMER3D4	LTR	173	0	0	0	0	0	0	0
RMER4A	LTR	196.1	433.76	218.67	393.58	514.35	434.68	212.81	372.88
RMER4B	LTR	192.7	1522.26	428.89	696.9	786.59	725.56	454.38	662.32
RMER5	LTR	258.8	908.45	253.53	290.43	390.1	542.25	250.19	310.49
RMER6-int	LTR	175.7	40.92	28.52	31.21	19.19	20.86	23.97	30.07
RMER6A	LTR	149.6	380.57	275.72	215.79	178.15	244.78	327.84	233.05
RMER6B	LTR	159.7	98.21	42.26	37.32	32.89	28.54	30.68	27.82
RMER6BA	LTR	176	36.83	32.75	27.82	32.89	61.47	42.18	39.84
RMER6C	LTR	177.9	605.63	151.06	414.61	600.22	534.56	153.38	550.3
RMER6D	LTR	184.3	49.11	27.47	42.07	84.05	96.59	46.97	45.86
RNERVK23-int	LTR	297.5	8.18	12.68	10.18	0.91	1.1	15.34	14.28
RNLTR23	LTR	256.2	0	0	0	0	1.1	0	0.75
RSINE1	SINE	277	7402.62	5801.69	4921.74	2964.57	3062.49	6550.12	5076.03
Ricksha	DNA	265.7	0	10.56	6.79	0.91	1.1	11.5	2.26
Ricksha_0	DNA	263.5	0	5.28	3.39	0	0	0.96	0.75
Ricksha_a	DNA	259.9	0	0	0	0	0	0	1.5
Ricksha_b	DNA	270.8	0	0	0	0	0	0.96	0
Ricksha_c	DNA	259.5	16.37	70.78	243.61	737.26	763.98	12.46	259.36
RodERV21-int	LTR	278.1	2676.24	677.15	690.12	305.14	333.69	721.83	489.41
SRV_MM-int	LTR	160.4	90.03	16.9	11.54	1.83	2.2	23.97	9.77
Tigger1	DNA	280	28.64	42.26	22.39	12.79	24.15	37.39	18.04
Tigger10	DNA	301.8	24.55	44.37	31.21	9.14	4.39	29.72	20.3
Tigger11a	DNA	301.3	0	1.06	1.36	1.83	1.1	5.75	0.75
Tigger12	DNA	307.6	4.09	13.73	7.46	0.91	0	6.71	2.26
Tigger12A	DNA	319.4	0	0	0.68	0	2.2	2.88	3.01
Tigger12c	DNA	306.9	0	1.06	0.68	0	1.1	0.96	0.75
Tigger13a	DNA	305.3	20.46	10.56	13.57	4.57	1.1	4.79	6.01
Tigger14a	DNA	287.4	4.09	4.23	4.07	0	1.1	7.67	6.77
Tigger15a	DNA	301.4	36.83	68.67	37.32	12.79	13.17	76.69	66.91
Tigger16a	DNA	294.6	16.37	6.34	7.46	1.83	6.59	8.63	2.26
Tigger16b	DNA	293.3	0	11.62	6.79	0.91	2.2	5.75	3.76
Tigger17	DNA	284.5	20.46	21.13	14.93	8.22	13.17	27.8	18.04
Tigger17a	DNA	299.1	45.01	20.07	19	15.53	12.07	31.63	15.04
Tigger17b	DNA	297.6	0	1.06	0.68	0	0	0.96	0
Tigger17c	DNA	306.9	16.37	12.68	10.18	2.74	3.29	11.5	14.28
Tigger18a	DNA	301.2	0	8.45	6.11	0.91	1.1	5.75	6.77
Tigger19a	DNA	293.8	12.28	61.27	186.61	332.54	308.44	16.3	168.4
Tigger1a_Art	DNA	280	0	0	0	0	0	0	0
Tigger1a_Mars	DNA	263.5	0	0	0	0	0	0	0
Tigger20a	DNA	310	0	3.17	2.71	0	1.1	5.75	0.75
Tigger2b	DNA	270.2	8.18	1.06	3.39	0	2.2	2.88	1.5
Tigger5	DNA	309.8	69.57	46.48	38	37.46	41.71	63.27	39.09
Tigger5b	DNA	298.1	69.57	47.54	41.39	29.23	46.1	34.51	36.84
Tigger6a	DNA	294.3	8.18	15.85	14.25	4.57	3.29	10.54	11.28
Tigger6b	DNA	283.7	4.09	4.23	3.39	0.91	2.2	0.96	0.75
Tigger7	DNA	290.4	220.97	154.23	135.04	111.46	160.26	150.5	98.48
Tigger8	DNA	309.7	0	5.28	1.36	1.83	2.2	1.92	0
Tigger9a	DNA	299.2	4.09	3.17	4.75	0.91	1.1	9.59	1.5
Tigger9b	DNA	309.7	8.18	19.02	12.21	1.83	3.29	16.3	9.77
UCON13	LINE?	291.4	0	0	0.68	0	0	1.92	0
UCON14	DNA?	279.2	0	1.06	0	0	0	1.92	0
UCON21	DNA?	286.7	0	0	0	0	0	0	0
UCON23	DNA	229.5	12.28	52.82	37.32	2.74	7.68	24.92	13.53
UCON29	DNA	272.7	12.28	4.23	3.39	0.91	1.1	6.71	3.76
UCON7	DNA?	256.6	0	0	0	0	0	0	0
URR1A	DNA	159.3	1190.8	631.72	601.9	577.38	650.92	529.15	494.67
URR1B	DNA	164.1	1235.82	819.76	899.12	989.41	1018.63	750.58	846.51
X1_LINE	LINE	283.6	0	3.17	0	0	0	0	0
X2_LINE	LINE	270.8	0	0	0.68	0	0	0	0
X3_LINE	LINE	250.6	8.18	4.23	8.14	0.91	1.1	4.79	3.76
X5A_LINE	LINE	239.8	4.09	0	0	0	0	0	0
X5B_LINE	LINE	231.7	8.18	3.17	0.68	0	0	0.96	0
X6A_LINE	LINE	254.3	16.37	0	2.04	3.65	5.49	0.96	0.75
X6B_LINE	LINE	240.6	12.28	2.11	6.11	0	0	0.96	4.51
X7A_LINE	LINE	264.4	4.09	9.51	5.43	0.91	2.2	8.63	6.01
X7B_LINE	LINE	266.7	16.37	7.39	2.71	0.91	4.39	2.88	0.75
X7C_LINE	LINE	263.8	0	0	0.68	0.91	0	2.88	3.01
X7D_LINE	LINE	189.9	0	0	0	0	0	0	0
X8_LINE	LINE	241.1	12.28	1.06	0.68	0	2.2	0.96	3.01
X9_LINE	LINE	220.6	12.28	7.39	1.36	1.83	0	3.83	1.5
Zaphod	DNA	295.6	20.46	11.62	19.68	28.32	30.73	7.67	15.04
Zaphod2	DNA	273.8	8.18	5.28	4.75	0	2.2	6.71	0
Zaphod3	DNA	292.4	28.64	9.51	4.07	2.74	1.1	7.67	9.77
hAT-N1_Mam	DNA	273.3	4.09	6.34	7.46	0	0	3.83	2.26
nhAT5a_ML	DNA	120.8	0	1.06	0	0	0	0	0
